# Supplementary material for: The Impact of Sugar Source on the Relationships Between Free Sugars Intake and Health: A Secondary Analysis
Source: Nutrients. 2026 Apr 22;18(9):1323. doi: 10.3390/nu18091323 (PMC13164700; doi:10.3390/nu18091323)
Supplement: Supplementary file 1 [file nutrients-18-01323-s001.zip]

Archive with 2 entries (2 files):
- Copy of Peregoy 2026 Free sugars supplemental data.xlsx
- Peregoy 2026 Free sugars supplemental material.pdf
