# Supplementary material for: The Impact of Sugar Source on the Relationships Between Free Sugars Intake and Health: A Secondary Analysis
Source: Nutrients. 2026 Apr 22;18(9):1323. doi: 10.3390/nu18091323 (PMC13164700; doi:10.3390/nu18091323)
Supplement: Supplementary file 1 [file nutrients-18-01323-s001.zip › Copy of Peregoy 2026 Free sugars supplemental data.xlsx]

## Sheet: Sheet guide
Sheet	Explanation
Appendix EF	This sheet is an excel version of the tables provided in Appendix E and F of the EFSA report.
Comparators	This sheet describes the comparators used in the EFSA report, cross-referenced with the group names used in the original papers, and a short description of the type of nutritional swap made between treatment arms.
Outcome MD	This sheet contains the values from forest plots in the EFSA report.
Table B1 Appendix B Annex L	This sheet is an excel version of Table B1, under Appendix B, within Annex L of the EFSA report
Exposure estimates	This sheet reports the data used in the present analysis estimate of the exposures, with comparison to the numbers used by EFSA.
Exposure estimate variable map	This sheet describes the headers used in the variable map

## Sheet: Appendix EF
Author, year*	Country	Funding	Design, duration (wks)	Arms(1)	Sugars dose (E%)(2)	Participants	Age, years (mean ± SEM)	Background diet(3)	Food form	Outcome clusters(4)	Q1	Q2	Q3	Q4	Body fatness	Ectopic fat	Glucose homeostasis	Blood pressure	Blood lipids	Uric acid	Comments
Aeberli et al. (2013)	CH	Mixed	CX, 3	Fructose (40 g/ day) Fructose (80 g/ day) Glucose (80 g/ day) Sucrose (80 g/ day)	8 16 16 16	9 M NW	22.8 ± 1.7	No target	Beverages	GH	I:16 Fr R:8 Fr	I:16 Fr R:16 Gl	–	–	↓ Bw (i1, i2)	x	↓ Hep-IS (clamp, i2) NSD: WB-IS (clamp)	x	x	x	High fructose intake reduced hepatic insulin sensitivity
Angelopoulos et al. (2015)*	US	NR	P, 10	Fructose Glucose Sucrose HFCS	9 9 18 18	65NR 77NR 64NR 61NR BMI < 35 kg/m2	38.65 ± 12.19 36.1 ± 12.06 39.83 ± 12.19 36.32 ± 10.72	No target	Beverages	BF, GH, BP, BL, UA	–	I:9 Fr R:9 Gl	–	–	↑ Bw, BMI, WC (pooled cohort) NSD: Bw, BMI, WC for sugars dose or sugars type interaction	x	NSD: FG	↓ SBP, DBP (pooled cohort) NSD for sugars type interaction	↑ TG (pooled cohort, men only) ↑ TG (i3, men only) NSD: T-c, LDL-c, HDL-c	NSD	Moderate fructose intakes had no effect on fasting glucose or uric acid. Increased energy intake leads to an increase in body weight in the whole cohort, while blood pressure decreased. Triglycerides increased only in men.
Bantle et al. (2000)	US	Public	CX, 6	Fructose Glucose	14 14	24/12 F BMI ≤ 32 kg/m2	Range: 18–80 12/6F(3) 40 12/6F < 40	CHO: 55 Protein: 15 Fat: 30 Fibre: 23 P/S: 0.947	Mixed diet	BL	–	I:14 Fr R:14 G	–	–	NSD: Bw	x	Note: glucose and insulin reported only 90 min after breakfast and AUC 24-h not eligible x this outcome	x	↑TG (men only) NSD: T-c, LDL- c, HDL-c	x	High fructose intake increased fasting triglycerides only in men as compared to glucose
Beck-Nielsen et al. (1978)	DK	Mixed	P, 2	Fat (250 g/day) Sucrose (250 g/ day)	0 32	6 NR 6 NR GP	Range: 23–33	NR	Mixed diet	GH	I:32 R:0	–	–	–	NSD: Bw	x	↓ WB-IS (IVITT)	x	x	x	High sucrose intake (and not fat) reduced insulin sensitivity
Beck-Nielsen et al. (1980)	DK	NR	P, 1	Fructose (250 g/ day) Glucose (250 g/ day)	33 33	8NR 7NR GP	Range: 21–35	CHO: 44 Protein: 18 Fat: 35	Beverages	GH	–	I:36 Fr R:36 Gl	–	–	NSD: Bw	x	↓ WB-IS (IVITT)	x	x	x	High fructose (and not glucose) intake reduced insulin sensitivity
Black et al. (2006)	UK	Private	CX, 6	Sucrose Sucrose	10 25	13 M BMI < 35 kg/m2	33.3 ± 3	CHO: 55 Protein: 12 Fat: 33 Fibre: 18	Mixed diet	GH, BP, BL	I: 25 R: 10	–	–	–	NSD: Bw	x	NSD: WB-IS and Hep IS (clamp); FG and FI	NSD	↑ T-c, LDL-c, NSD: HDL-c, TG	x	High sucrose intake had no effect on insulin sensitivity or BP but increased total and LDL- cholesterol
Campos et al. (2015)	CH	Mixed	P, 12	ASSD SSSD	0 18	14/6F 13/7F OW/OB	NR	No target	Beverages	BF, EFD, GH, BP, BL, UA	I: 18 R: 0	–	–	–	NSD: Bw, BMI, BF, LBM	↓ Liver fat NSD: VAT	NSD: FG, FI, HOMA-IR	NSD	NSD: T-c, HDL-c, TG	NSD	Replacing SSBs in high consumers with ASBs decreases liver fat
Despland et al. (2017)	CH	Public	CX, 8d	Starch Honey Glucose/ Fructose	0 25 25	8 M GP	NR	CHO: 55 Protein: 15 Fat: 30	Mixed diet	GH	I: 25 Gl/Fr R:0	–	–	–	NSD: Bw	x	NDS: glucose and insulin responses	x	x	x	Fructose (pure or from honey) did not affect insulin sensitivity when consumed with glucose
Ebbeling et al. (2012)	US	Public	P, 52	ASSD+water SSSD+SSFD+TFJ	0 17	110/48F 114/52F OW/OB	15.3 ± 0.7 15.2 ± 0.7	No target	Beverages	BF	I: 17 R: 0	–	–	–	↓ Bw, BMI (greatest in Hispanics)	x	x	x	x	x	Increase in BMI and body weight were smaller in the experimental group
Gostner et al. (2005)	DE	NR	CX, 4	Isomalt Sucrose (30 g/ day)	0 6	19 /12F GP	Median: 30.5	CHO: 46 Protein: 14 Fat: 40 Fibre: 14	Foods	GH, BL	I:6 R:0	–	–	–	NSD: Bw	x	NSD: fructosamine	x	↓ Apo A-1 NSD: T-c, LDL-c, HDL-c, LDL-c:HDL-c ratio, TG, Apo B100	x	No effect of isomalt on blood lipids or fructosamine
Groen et al. (1966)	US	Mixed	CX, 5	Starch Sucrose (140 g/ day)	0 30	8/6F 7/4F GP	40.2 ± 3.16	Starch/sucrose CHO: 62.1/66.4 Protein: 18.4/14.6 Fat: 19.3/18.9		BL	I:30 R:0	–	–	–	NSD: Bw	x	x	x	↑ T-c	x	High sucrose intake increased total cholesterol
Hallfrisch et al. (1983a)*	US	NR	CX, 5	Starch Fructose Fructose	0 7.5 15	12 M N-I 12 M H-I	39.8 ± 2.4 39.5 ± 2.1	CHO: 45 Protein: 15 Fat: 40 Fibre: 5 P/S: 0.4	Foods	GH, BP, BL	I:15 R:0	–	–	–	x	x	↑ FG (data given for H-I and N-I combined) ↑ glucose and insulin responses (AUC) on OGTT (i2)	↓ SBP NSD: DBP	↑ T-c ↑ TG (i2 > i1, H-I only) ↑ LDL-c NSD: HDL-c, VLDL-c	x	Fructose increased glucose and insulin responses but reduced SBP; it also increased TG (dose-response) in men with hyperinsulinaemia
Hayashi et al. (2014)	JP	Public	P, 12	HFCS (28 g/day; 26 g sugar) RSS (30 g/day; 23 g sugar)	– –	17/8F 17/9F OB	42.4 ± 2.6 41.7 ± 2.8	No target	Beverages	BF, GH, BP, BL, UA	–	–	–	–	x	x	x	x	x	x	x
Hernandez-Cordero et al. (2014)	MX	Private	P, 36	Water SSBs	0 20	120F 120F OW/OB	33.5 ± 6.7 33.3 ± 6.7	No target	Beverages	BF, GH, BP, BL	I: 20 R: 0	–	–	–	NSD: Bw, BMI, BF, WC	x	NSD: HbA1c, FG	NSD	↓ TG (obese only) NSD: T-c, LDL-c, HDL-c, TG	x	Replacing SSBs in high consumers with water did not affect body fatness or metabolic variables, except for a decrease in triglycerides in the obese (secondary analysis)
Hollis et al. (2009)	US	Private	P, 12	No beverage Grape juice (82 g/day) Grape drink (82 g/day)	0 18 18	25NR 25NR 26NR OW	28 ± 10 22 ± 4 26 ± 9	No target	Beverages	BF, GH, BL	I: 18 GD R: 0	–	–	–	NSD: Bw, BMI, WC	x	↑ glucose and insulin responses (AUC) on OGTT (vs c1 and c2)	x	NSD: T-c, LDL-c, HDL-c, TG	x	Grape juice increased glucose and insulin responses vs. grape sugar drink or no intervention
Houchins et al. (2012)	US	NR	CX, 8	Fruits/ vegetables (20E %) Fruit Juice (20E %)	– –	34NR GP	23 ± 1	No target	Beverages	BF	–	–	–	–	x	x	x	x	x	x	x
Huttunen et al. (1976)	FI	NR	P, 72	Xylitol Fructose (70 g/ day) Sucrose (73.5 g/ day)	0 14 16	48NR 35NR 33NR GP	Range: 13–55	No target	Mixed diet	GH, BL, UA	I: 16 Suc R: 0	I: 15 Fr R:15 Gl	–	–	x	x	NSD: FG, FI, glucose and insulin response on OGTT(8)	x	↓ T-c (i2 only) NSD: TG	NSD	Total cholesterol was lower in the fructose group. The change was driven by hypercholesterolaemic participants.
Israel et al. (1983)*	US	NR	CX, 6	Sucrose Sucrose Sucrose	2 15 30	24/12F H-I	Mean: 36.8 Range: 21–51	CHO: 44 Protein: 14 Fat: 42 Fibre: 4 P/S: 0.29	Foods	GH, BP, BL, UA	I:30 R:2	–	–	–	NSD: Bw	x	↑ FG ↑ FI (i2 > i1) ↑ glucose response (AUC) on OGTT(3) ↑ insulin response (AUC) on OGTT (i2 > i1)	↑ DBP (i2) NSD: SBP	↑ TG (i2 > i1, men only) ↑ T-c, LDL-c, HDL-c, VLDL-c ↓ HDL-c:T-c ratio22 (i2, men only)	↑ FUA ↑ UA response (i1 in men only, i2)	High sucrose intakes increased fasting glucose and insulin (dose-response), TG (men only, dose- response), DBP, blood lipids and uric acid in subjects with hyperinsulinaemia
Jin et al. (2014)	US	Mixed	P, 4	Fructose (99 g/ day) Glucose (99 g/ day)	20 20	9/6F 12/4F NAFLD	14.2 ± 0.88* 13.0 ± 0.71*	No target	Beverages	BF, EFD, GH, BL	–	I: 20 Fr R:20 Gl	–	–	NSD: Bw	NSD: Liver fat	↓ Adipose tissue IR index(9) NSD: FG, FI, HOMA-IR	x	↓ VLDL NSD: TG	x	Sugar type had no effect on body weight, liver fat or triglycerides. Adipose tissue IR and VLDL decreased with glucose vs. fructose
Johnston et al. (2013)	US	Mixed	P, 2	Fructose Glucose	25 25	32 M, AO	35 ± 11 33 ± 9	CHO: 55 Protein: 15 Fat: 30	Beverages	EFD, GH, BL, UA	–	I:25 Fr R:25 Gl	–	–	NSD: Bw	NSD: liver fat, Skm fat	NSD: W-B IS and Hep IS (clamp; 12 subjects only, not powered for these outcomes as reported by the authors)	x	x	x	High fructose intake had no effect on glucose homeostasis or ectopic fat deposition as compared to glucose
Johnston et al. (2013)	UK	Private	P, 2	Fructose Glucose	25 25	32 M, AO	35 ± 11 33 ± 9	NR	Beverages	EFD, GH	–	I:25 Fr R:25 Gl	–	–	↑ Bw (vs neutral energy balance)	↑ liver fat, Skm fat (vs neutral energy balance)	NSD: W-B IS and Hep IS (clamp; 12 subjects only, not powered for these outcomes as reported by the authors)	x	x	x	Increases in liver and muscle fat correlated with the increase in body weight in both groups
Kelsay et al. (1974)	US	NR	CX, 4	Glucose Sucrose	42.5 42.5	7F GP	Range: 18–23	CHO: 50 Protein: 12 Fat: 38 P/S: 0.23	Foods	GH	–	–	–	–	x	x	x	x	x	x	x
Koh et al. (1988)	US	NR	CX, 4	Fructose Glucose	15 15	9/6F NGT 9/6F IGT	50 ± 5 54.6 ± 6	CHO: 51 Protein: 17 Fat: 32 Fibre: 22.5 P/S: 0.9	Mixed diet	GH, BP, BL	–	I:15 Fr R:15 Gl	–	–	NSD: Bw	x	↓ FG (IGT only) ↓ FI ↓ glucose and insulin responses (iAUC) on OGTT(4)	↓ SBP (IGT only) ↓ DBP (IGT only)	↓ TG (IGT only) ↓ T-c NSD: VLDL-c, LDL-c, HDL-c	x	Moderate intake of fructose lead to lower fasting glucose and insulin, lower BP and lower cholesterol and triglycerides compared to glucose in subjects with impaired glucose tolerance
Lê et al. (2009)	US	NR	CX, 1	No sugars Fructose	0 35	8 M non-OffT2DM	24.0 ± 1.0	CHO: 55 Protein: 15 Fat: 30	Beverages	GH	I:35 R:0	–	–	–	↑ Bw (vs neutral energy balance)	x	↑ Hep-IS (clamp) NSD: WB-IS (clamp)	x	x	x	A hypercaloric diet with high intake of fructose had no effect on WB-IS but decreased hepatic insulin sensitivity
Lewis et al. (2013)	IE	Private	CX, 6	Sucrose Sucrose	5 15	13/4F, OW/OB	46.1 ± 1.9	5E% / 15 E%: CHO: 54.8/55 Protein: 12.3 /12.1 Fat: 32.9/32.8 Fibre: 18.3/17.9 P/S: 0.35/0.31	Mixed diet	GH, BP, BL	I:15 R:5	–	–	–	NSD: Bw	x	↑ FG, FI, insulin response (iAUC) on OGTT NSD: glucose response (iAUC) on OGTT; W-B IS and Hep IS (clamp)	NSD	NSD: T-c, LDL- c, HDL-c, TG	x	A low sucrose diet reduced fasting glucose and the incremental insulin area under the curve during an OGTT with no effect on insulin sensitivity, blood pressure or blood lipids
Lowndes et al. (2014a)	US	Private	P, 10	Sucrose HFCS Sucrose HFCS	10 10 20 20	18/6F 17/8F 13/ 8F 17/9F OW/OB	39.82 ± 11.6 39.33 ± 10.94 41.15 ± 12.24 36.48 ± 12.5	NR	Beverages	BF, BP, BL	I:20 Suc R:10 Suc	–		–	↑ Bw, BF (pooled cohort) NSD: Bw, WC, BF, LBM (for sugars dose or sugars type)	x	x	NSD (all arms combined) BP per study arm at the end of the intervention: NR	↓ HDL-c (pooled cohort) ↓ T-c, LDL-c, ApoB (i3 vs. i4) ↑ T-c/HDL-c ratio (pooled cohort) NSD: TG; HDL- c for sugars dose or type	x	Sugar consumption increased body fatness and decreased HDL-c but no effect of sugars dose or source
Lowndes et al. (2014b)*	US	Private	P, 10	Sucrose HFCS Sucrose HFCS Sucrose HFCS	8 8 18 18 30 30	58/26F 69/42F 64/38F 60/30F 53/26F 51/28F BMI < 35	38.62 ± 12.33 38.93 ± 11.65 41.3 ± 11.1 40.43 ± 11.33 38.85 ± 11.56 43.41 ± 11.33	NR	Beverages	BF, EFD, GH, BP, BL, UA	I: 30 Suc R: 8 Suc	–		–	↑ Bw, BMI and BF (signiﬁcant time x sugar dose interaction) ↑ BW, BMI, WC, BF, LBM (pooled cohort) NSD for time x sugar dose x sugar type interaction	NSD: liver fat, Skm fat (data available for 64 subjects)	NSD: FG, FI (data available for 138 subjects)	↓ SBP (i1) NDS: DBP	↑ TG (pooled cohort) ↓ HDL-c (pooled cohort) NSD: TG, HDL- c for sugars dose or type NSD: T-c, LDL-c	NSD	Dose-response increase in measures of body fatness. No effect of sugar source. Changes in the lipid proﬁle compatible with changes in body weight, unaffected by sugars dose or source
Lowndes et al. (2015)	US	Private	P, 10	Control milk Fructose Glucose Sucrose HFCS	0 9 9 18 18	31/21F 30/14F 34/17F 33/18F 31/21F BMI < 35	35.3 ± 12.5 35.6 ± 10.4 37 ± 11.7 34.1 ± 11 36.5 ± 11.3	NR	Beverages	GH	I: 18 Suc R: 0	I:9 Fr R:9 Gl			↑ Bw (pooled cohort) NSD for sugars dose or sugars type interaction	x	↑ insulin response (AUC) and hepatic insulin response on OGTT (i1) (data available for 93 subjects) NSD: glucose response (AUC) and ISI on OGTT; FG, FI and HOMA-IR	x	x	x	Fructose increased the insulin response and hepatic insulin resistance during an OGTT. Effect not observed when consumed together with glucose.
Maersk et al. (2012)*	DK	Mixed	P, 24	Semi-skim milk Water ASSD SSSD (106 g/d)	– 0 0 18	15/11F 16/11F 15/12F 14/6F OW/OB	37.7 ± 9.1 39 ± 7.3 39 ± 7.6 37.8 ± 8	No target	Beverages	BF, EFD, GH, BP, BL, UA	I:18 R:0 ASSD	–	–	–	NSD: Bw, BMI, BF, LBM	↑ Liver fat ↑ VAT ↑ SKm fat (data available for 47 subjects)	NSD: FG, FI, HOMA-IR; glucose and insulin responses (AUC) and derived indices of IR on OGTT	↑ SBP (c1, c3) NSD: DBP	↑ T-c (vs c3) ↑ TG (vs c2 and c3) NSD: LDL-c, HDL-c, T-c/HDL- c ratio	↑ FUA (data available for 47 subjects)	Consumption of SSSD increased triglycerides, uric acid and ectopic fat deposition with no effect on body weight, total body fat or glucose homeostasis
Majid et al. (2013)	PK	Public	P, 4	No beverage Honey (46 g/ day)	0 8	31 M 32 M GP	20 ± 0.15 20.13 ± 0.14	No target	Beverages	GH, BL	I:8 R:0	–	–	–	x	x	↓ FG	x	↓ T-c, LDL-c, TG ↑ HDL-c	x	Honey consumption limited the rise in blood glucose and improved the blood lipid proﬁle. Background diet and changes in body weight were not assessed.
Mark et al. (2014)	DK	Public	P, 4	Fructose (60 g/ day) Glucose (66 g/ day)	14 16	35F 38F OW/OB	Range: 20–50	No target	Beverages	BF, GH	–	I: 15 Fr R:15 Gl	–	–	NSD: BW, BMI, WC	x	NSD: FG, FI, HOMA-IR; glucose and insulin responses and ISI on OGTT	x	NSD: T-c, LDL-c, HDL-c, TG	x	The type of sugar had no effect on glucose homeostasis, blood lipids or body weight.
Markey et al. (2016)	UK	Private	CX, 8	NMES (29 g/ day) NMES (75 g/ day)	6 16	50/34F Non-OB	31.6 ± 9.5	No target	Mixed diet	BF, GH, BP, BL	I:6 R:16	–	–	–	NSD: Bw	x	NSD: FG, FI	NSD	NSD: T-c, LDL-c, HDL-c, TG, T-c/HDL-c ratio	x	Reduction of free sugars intake did not affect body weight, fasting glucose or insulin, or blood lipids.
Moser et al. (1986)	US	NR	CX, 4	Starch Sucrose	0 43	6F non-OC users 6F OC users	Range: 19–25	CHO: 51 Protein: 13 Fat: 36	Foods	GH, BL	I:43 R:0	–	–	–	NSD: Bw	x	↓ insulin response (AUC) on OGTT(5) NSD: glucose response (AUC) on OGTT	x	↑ TG (OC vs. non-OC) NSD: T-c	x	Sucrose decreased insulin responses compared to starch with no effect on blood lipids
Raben et al. (2002)*	DK	NR	P, 10	Artiﬁcial sweeteners Sucrose	0 23	21NR 21NR OW	37.1 ± 2.2 33.3 ± 2.0	No target	Mixed diet	BF, GH, BP, BL	I:23 R:0	–	–	–	↑ Bw, BMI, BF (all i2) NSD: Sagittal height, LBM	x	↑ FI (i2) NSD: FG, HOMA- IR, HOMA-b (data available for 23 subjects)	↑ SBP, DBP (i2)	↑ TG (i2) NSD: T-c, HDL-c (data available for 23 subjects)	x	High intakes of sucrose increased body weight, fat mass and blood pressure. Sucrose increased fasting insulin and triglycerides.
Rasad et al. (2018)	IR	Public	P, 6	Honey (70 g/ day) Sucrose (70 g/ day)	– –	30 M 30 M GP	21.53 ± 1.63 24.23 ± 1.88	No target	Beverages	BP, BL	–	–	–	–	x	x	x	x	x	x	x
Reiser et al. (1979)*	US	NR	CX, 6	Starch Sucrose	0 30	19/9F GP	Mean: 42 Range: 35–55	CHO: 43 Protein: 15 Fat: 42 Fibre: 4.2 P/S: 0.26	Foods	GH, BL, UA	I:30 R:0	–	–	–	NSD: Bw	x	NSD: insulin and glucose response on OGTT(3) (insulin ↑ only at 1 h)	x	↑ T-c, TG	↑ FUA ↑ UA response	Sucrose consumption increased total cholesterol, fasting triglycerides and uric acid. Glucose and insulin response to the sucrose load was not inﬂuenced by the nature of the carbohydrate fed (insulin response was signiﬁcantly greater in those consuming sucrose only at 1 h during the OGTT).
Reiser et al. (1989)*	US	NR	CX, 5	Starch Fructose	0 20	11 M N-I 10 M H-I	Mean: 38 Range: 23–64 Mean: 47 Range: 23–64	Starch / fructose: CHO: 51 / 51 Protein: 13 / 13 Fat: 36 / 36 Fibre: 12.1 / 11 P/S: 0.33 / 0.33	Foods	BL, UA	I:20 R:0	–	–	–	x	x	x	x	↑ TG, T-c (H-I and N-I) ↑ VLDL-c, B-100 (H-I only) ↑ LDL-c (N-I only) NSD: HDL-c	↑ FUA (pooled H-I and N-I)	Fructose worsened the blood lipid proﬁle and increased uric acid (background diet high in saturated fat)
Ruyter et al. (2014)	NL	Public	P, 72	ASSD SSSD (26 g/day)	0 5	319/147F 322/151F GP	8.2 ± 1.8 8.2 ± 1.8	No target	Beverages	BF	I: 5 R: 0	–	–	–	↓ BMI z score, Bw, WC	x	x	x	x	x	Consumption of ASSDs reduced weight gain in children as compared to SSSDs
Saris et al. (2000)*	EU	Mixed	P, 24	High complex CHO Control High simple CHO	19 22 38	83/40F 77/40F 76/40F OW/OB	38 ± 9 38 ± 9 41 ± 9	No target	Mixed diet	BF, GH, BL	I:38 R:19	–	–	–	↓ Bw (i1, i2) NSD: Bw (i1 vs. i2)	x	NSD: FG, FI	x	NSD: T-c, zLDL-c, HDL-c, TG, HDL-c/LDL- c ratio	x	The type of carbohydrates in low fat diets did not affect body weight, the blood lipid proﬁle, or fasting glucose or insulin.
Schwarz et al. (2015)	US	Public	CX, 9d	Starch Fructose	0 20	8 M Non-OB	42 ± 3	Starch / fructose: CHO: 50 / 50 Protein: 15 / 15 Fat: 35 / 35 Fibre: 28 / 17	Beverages	GH	I:20 R:0	–	–	–	NSD: Bw	↑ Liver fat	↓ Hep-IS (clamp) NSD: WB-IS (clamp)	x	x	x	Fructose blunted suppression of endogenous glucose production
Silbernagel et al. (2011)	DE	Mixed	P, 4	Fructose (150 g/ day) Glucose (150 g/ day)	22 22	10/3F 10/5F BMI < 35	30.5 ± 2	CHO: 50 Protein: 15 Fat: 35	Beverages	EFD, GH, BP, BL, UA	–	I:22 Fr R:22 Gl	–	–	NSD: Bw	NSD: liver fat, SKm fat, VAT	NSD: FG, FI, HOMA-IR; ISI (Matsuda) index on OGTT (ISI ↓ in both groups)	NSD	↑ TG NSD: T-c, LDL-c, HDL-c	NSD	Fructose increased triglycerides vs. glucose with no effect on other metabolic variables
Smith et al. (1996)	NZ	Public	P, 24	Sugar-free diet Sucrose (66 g/ day)	0 12	22NR 10NR HTG	53 ± 9 50 ± 11	No target	Mixed diet	BF, BL	I: 12 Sucr R: 0	–	–	–	↓ Bw	x	x	x	↓ TG NSD: T-c, HDL-c	x	Lower sucrose intake reduced triglycerides accounting for changes in body weight in subjects with hypertriglyceridaemia.
Stanhope et al. (2009)*	US	Public	P, 8	Fructose Glucose	25 25	17/8F 15/8F OW/OB	Range: 40–72	No target	Beverages	BF, EFD, GH, BP, BL, UA	–	I:25 Fr R:25 Gl	–	–	↑ Bw, WC, BF (both groups)	↑ VAT (men)	↑ FG; insulin response on OGTT ↑ ISI on OGTT ↑ Glucose response on OGTT (both groups) NSD: FI, fructosamine	NSD	↑ T-c, LDL-c, ApoB, ApoB/ ApoA1 ratio NSD: TG, HDL-c	↑ FUA	Fructose decreased insulin sensitivity, increased insulin excursions, visceral adiposity and uric acid and promoted dyslipidaemia vs. glucose.
Sunehag et al. (2008)	US	Mixed	CX, 1	Fructose Fructose	6 24	6/3F OB	15.2 ± 0.5	CHO: 60 E% Protein: 15 E% Fat: 25 E%	Mixed diet	GH	I:24 Fru R:6 Fru	–	–	–	x	x	NSD: WB-IS (SLIVGTT), indices of insulin secretion	x	x	x	Fructose had no effect on insulin sensitivity in obese adolescents
Swanson et al. (1992)	US	Mixed	CX, 4	Starch Fructose	0 16.6	14/7F GP	Mean: 34 Range: 19–60	Starch / fructose: CHO: 55 / 55 Protein: 15 / 15 Fat: 30 /30 Fibre: 27 /26 P/S: 1 / 1	Mixed diet	GH, BL	I:16.6 R:0	–	–	–	NSD: Bw	x	NSD: FG, glycosylated albumin	x	↑ T-c, LDL-c NSD: TG, HDL- c, HDL-c/LDL-c ratio	x	Fructose increased total and LDL-c compared to starch
Szanto and Yudkin (1969)	UK	Public	CX,2	Starch Sucrose (438 g/ day)	0 54	19 M GP	Mean: 28 Range: 22–44	NR	Mixed diet	GH	I:54 R:0	–	–	–	↑ Bw	x	↑ insulin response on OGTT NSD: glucose response on OGTT	x	x	x	Sucrose increased body weight and insulin response on OGTT compared to starch. Changes driven by a subgroup of six responders
Thompson et al. (1978)	US	Mixed	CX, 10d	Corn syrup Sucrose Corn syrup Sucrose	45 45 65 65	8 M GP	Range: 19–24	45E% / 65E%: CHO: 45 / 65 Protein: 15 /15 Fat: 40 / 20 P/S: 0.7 /0.7	Beverages	GH	I:65 Suc R:45 Suc	–	–	–	x	x	↓ glucose response (AUC) on OGTT (i4 vs. i1) NSD: insulin response on OGTT	x	x	x	No clear effect of high intakes of sucrose or corn syrup on glucose homeostasis
Umpleby et al. (2017)	UK	Public	CX, 12	NMES NMES	6 26	14 M OW/no NAFLD 11 M OW/NAFLD	Mean: 54 Range: 41–65 Mean: 59 Range: 49–64	NR	Mixed diet	EFD, GH, BL	I:6 R:26	–	–	–	↑ Bw Statistical analyses for other variables adjusted for changes in Bw	↑ Liver fat (NAFLD and no- NAFLD) NSD: VAT (all in 17 subjects with available data)	NSD: FI, FG, HOMA-IR	x	↑ TG, VLDL-c (NAFLD only) NSD: LDL-c, HDL-c, T-c	x	High sugars intakes increased liver fat. High liver fat lead to a differential increase in blood lipids in response to high or low intake of free sugars
Werner et al. (1984)	UK	Mixed	CX, 6	Artiﬁcial sweeteners Sucrose (100 g/ day)	0 24	12/8F gallstones	Mean: 48 Range: 26–69	No target	Mixed diet	BF, GH, BL	I:24 R:0	–	–	–	↑ Bw	x	NSD: FG (data not shown in the paper)	x	↓ HDL-c ↑ TG NSD: T-c, LDL-c	x	High sucrose intake increased body weight and triglycerides while decreasing HDL-c concentrations.
Yaghoobi et al. (2008)	IR	Private	P, 4	Honey (70 g/ day) Sucrose (70 g/ day)	– –	38NR 17NR OW/OB	39.6 ± 10.6 42.4 ± 8.7	No target	Beverages	GH, BL	–	–	–		x	x	x	x	x	x	x

## Sheet: Sheet1
			Entire Diet	Trt only	Entire Diet	Trt only
			Are added sugars reported?		Separate added vs total sugars
		Separate solids/liquids	Yes	Yes	No	No
All sources of added sugars are known Complete evidence	Entire diet	Yes	A Gold standard Direct Source, Direct form	B Surrogate Indirect Source, Direct Form	No Source, Direct form	No Source, Direct Form
	Trt only	Yes	C Surrogate Direct Source, Indirect Form	D Surrogate Indirect Source, Indirect Form	No Source, Indirect form	No Source, Indirect Form			In the entire diet: Can solid and liquid sources of added sugars be estimated?	In the Trt: Can solid and liquid sources of added sugars be estimated?
	Entire diet	No	Direct Source No form	Indirect Source, No Form	No Source, No Form	No Source, No Form			Yes	Yes
	Trt only	No	Direct Source, No form	Indirect Source, No Form	No source, No Form	No Source, No Form			No	No
			Separate added vs total sugars		Separate added vs total sugars				Yes	Yes	A
			Entire Diet	Trt only	Entire Diet	Trt only			No	Yes
		Separate solids/liquids	Yes	Yes	No	No			Yes	No	A
Some sources of added sugars are known (e.g., only sucrose, only HFCS) Partial evidence	Entire diet	Yes	Gold standard Direct Source, Direct form	Surrogate Indirect Source, Direct Form	No Source, Direct form	No Source, Direct Form			No	No
	Trt only	Yes	Surrogate Direct Source, Indirect Form	Surrogate Indirect Source, Indirect Form	No Source, Indirect form	No Source, Indirect Form
	Entire diet	No	Direct Source No form	Indirect Source, No Form	No Source, No Form	No Source, No Form
	Trt only	No	Direct Source, No form	Indirect Source, No Form	No source, No Form	No Source, No Form
									Diet: Is total sugar reported?
									If yes, are % solids/liquids reported?
									Diet Is total added/free sugar reported?
									If yes, are % solids/liquids reported?
									Trt: Is total sugar reported?
									If yes, are % solids/liquids reported?
									Trt Is total added/free sugar reported?
									If yes, are % solids/liquids reported?

## Sheet: Comparators
Citation	Comparator	EFSA Comparator	Group ID	EFSA Arm	Time	Omit	Notes
Black et al. (2006)	10% sucrose	Sucrose	25% sucrose	Sucrose	6	N	Mostly starch replacement, some fat.
Campos et al. (2015)	ASB	ASSD	CTRL (SSB)	SSSD	16	N	Swapped comparator & intervention since the intervention was actually reduction of AS intake. Sweetener replacement
Despland et al. (2017)	CTRL	Starch	FG	Glucose/Fructose	7	N	Starch replacement
Ebbeling et al. (2012)	Experimental	ASSD+water	Control	SSSD+SSFD+TFJ	1	N	Swapped comparator & intervention since the intervention was actually reduction of AS intake . Sweetener replacement
Gostner et al. (2005)	Isomalt	Isomalt	Sucrose	Sucrose	4	N	Sweetener replacement
Groen et al. (1966)	Bread	Starch	Sucrose	Sucrose	5	N	Starch replacement
Hallfrisch et al. (1983a)*	0% diet	Starch	15% diet	Fructose	5	N	Starch replacement
Hernandez-Cordero et al. (2014)	WEP	Water	EP	SSBs	9	N	Swapped comparator & intervention since the intervention was actually reduction of AS intake. No replacement, compensation not measured
Hollis et al. (2009)	NTG	No beverage	CGJ	Grape juice	12	N	No replacement, and no compensation.
Huttunen et al. (1976)	Xylitol	Xylitol	Sucrose	Sucrose	2	N	Sweetener replacement
Israel et al. (1983)*	2% patty	Sucrose	30% patty	Sucrose	6	N	Starch replacement
Lewis et al. (2013)	5% sucrose	Sucrose	15% sucrose	Sucrose	6	N	Starch replacement
Lowndes et al. (2014a)	Suc 10%	Sucrose	Suc 20%	Sucrose	10	N	Reductions in the number of other carbohydrate exchanges (starch)
Lowndes et al. (2014b)*	8% Sucrose	Sucrose	30% Sucrose	Sucrose	10	N	No replacement. Compensation w/ "other caloric sources" (fat, protein, other carbs)
Lowndes et al. (2015)	Control milk	Control milk	Sucrose 18%	Sucrose	10	N	No replacement, Compensation w/ "other caloric sources" (fat, protein, other carbs)
Maersk et al. (2012)*	Aspartame-sweetened diet cola	ASSD	Sucrose-sweetened regular cola	SSSD	6	N	Sweetener replacement
Majid et al. (2013)	Controls	No beverage	Cases	Honey	4	N	No replacement, compensation not measured.
Markey et al. (2016)	Reformulated	NMES	Regular	NMES	7	N	Repalced w/ lower sugar products, effectively swapping w/other caloric sources (fat + protein)
Moser et al. (1986)	Starch	Starch	Sucrose	Sucrose	4	N	Starch replacement
Raben et al. (2002)*	Sweetener	Artificial sweeteners	Sucrose	Sucrose	10	N	Sweetener replacement
Reiser et al. (1979)*	Starch	Starch	Sucrose	Sucrose	6	N	Starch replacement
Reiser et al. (1989)*	Starch	Starch	Fructose	Fructose	5	N	Starch replacement
Ruyter et al. (2014)	Sugar-free	ASSD	Sugar-containing	SSSD	18	N	Sweetener replacement
Saris et al. (2000)*	Complex carbohydrate	High complex CHO	Simple carbohydrate	High simple CHO	6	N	Starch replacement
Smith et al. (1996)	Study diet	Sugar-free diet	Control group	Sucrose	6	N	Swapped comparator & intervention since the intervention was actually reduction of AS intake. Starch replacement
Swanson et al. (1992)	Starch diet	Starch	Fructose diet	Fructose	28	N	Starch replacement
Szanto and Yudkin (1969)	Starch	Starch	Sucrose	Sucrose	14	N	Starch replacement
Thompson et al. (1978)	Diet A	Sucrose	Diet D	Corn syrup	10	N	High vs low replaced w/ fat
Umpleby et al. (2017)	Low sugar, controls	NMES	High sugar, controls	NMES	12	N	Starch replacement
Umpleby et al. (2017)	Low sugar, NAFLD	NMES	High sugar, NAFLD	NMES	12	N	Starch replacement
Werner et al. (1984)	Low sugar	Artificial sweeteners	High sugar	Sucrose	6	N	Sweetener replacement

## Sheet: Outcome MD
Author, year*	Figure	Figure index	Outcome	Unit	Subgroup	N	Mean Effect	se effect	95CIL	95CIU	SMD Effect	SMD SE	SMD 95CIL	SMD 95CIU	r 0.5	r0.99	Sugar diff (E%)	Sex	Subject	Sugar	Source	Diet	BW*	Weeks	RoB	Design
Szanto and Yudkin (1969)	G.4a	9	Blood glucose at 120 min OGTT	mg/dL	NA	19	1	2.03	-2.98	4.98	NA	NA	NA	NA	0	2	54	M	GP	Mix	Mixed	Iso	NA	2	2	CX
Moser et al. (1986)	G.4a	7	Blood glucose at 120 min OGTT	mg/dL	OC-users	6	4	4.84	-5.48	13.48	NA	NA	NA	NA	0	2	43	F	OC	Mix	F	Iso	-1	4	1	CX
Moser et al. (1986)	G.4a	8	Blood glucose at 120 min OGTT	mg/dL	No OC-users	6	-5	5.52	-15.81	5.81	NA	NA	NA	NA	0	2	43	F	Non-OC	Mix	F	Iso	1	4	1	CX
Reiser et al. (1979)*	G.4a	6	Blood glucose at 120 min OGTT	mg/dL	NA	19	-7.6	2.57	-12.64	-2.56	NA	NA	NA	NA	1	0	30	MF	GP	Mix	F	Iso	0.5	6	2	CX
Moser et al. (1986)	G.4c1;G.4c2	10	Fasting glucose	mg/dL	OC-users	6	3	2.12	-1.16	7.16	NA	NA	NA	NA	0	2	43	F	OC	Mix	F	Iso	-1	4	1	CX
Moser et al. (1986)	G.4c1;G.4c2	11	Fasting glucose	mg/dL	No OC-users	6	14	4.18	5.81	22.19	NA	NA	NA	NA	0	0	43	F	Non-OC	Mix	F	Iso	1	4	1	CX
Israel et al. (1983)*	G.8a1;G.8a2	6	Diastolic blood pressure	mmHg	NA	24	3	1.29	0.47	5.53	NA	NA	NA	NA	1	0	28	MF	H-I	Mix	F	Iso	NA	6	2	CX
Raben et al. (2002)*	G.8a1;G.8a2	11	Diastolic blood pressure	mmHg	NA	20	5.3	2.16	1.08	9.52	NA	NA	NA	NA	0	0	23	MF	OW	Mix	Mixed	AL	2.6	10	1	P
Moser et al. (1986)	G.6d1;G.6d2	17	Fasting triglycerides	mg/dL	OC-users	6	-10	6.12	-21.99	1.99	NA	NA	NA	NA	0	2	43	F	OC	Mix	F	Iso	-1	4	1	CX
Moser et al. (1986)	G.6d1;G.6d2	18	Fasting triglycerides	mg/dL	No OC-users	6	-1	3.93	-8.7	6.7	NA	NA	NA	NA	0	0	43	F	Non-OC	Mix	F	Iso	1	4	1	CX
Israel et al. (1983)*	G.4a	5	Blood glucose at 120 min OGTT	mg/dL	NA	24	19.7	2.99	13.83	25.57	NA	NA	NA	NA	0	0	28	MF	H-I	Mix	F	Iso	NA	6	1	CX
Despland et al. (2017)	G.4a	4	Blood glucose at 120 min OGTT	mg/dL	NA	8	-0.24	0.28	-0.79	0.31	NA	NA	NA	NA	0	2	25	M	GP	Mix	Mixed	Iso	NA	1	1	CX
Moser et al. (1986)	G.6a1;G.6a2	17	Total cholesterol	mg/dL	OC-users	6	15	7.97	-0.62	30.62	NA	NA	NA	NA	0	2	43	F	OC	Mix	F	Iso	-1	4	1	CX
Moser et al. (1986)	G.6a1;G.6a2	18	Total cholesterol	mg/dL	No OC-users	6	-14	12.33	-38.17	10.17	NA	NA	NA	NA	0	2	43	F	Non-OC	Mix	F	Iso	1	4	1	CX
Groen et al. (1966)	G.6a1;G.6a2	15	Total cholesterol	mg/dL	NA	15	27	8.16	11	43	NA	NA	NA	NA	0	0	30	MF	Gp	Mix	Mixed	Iso	-0.6	5	2	CX
Maersk et al. (2012)*	G.4a	11	Blood glucose at 120 min OGTT	mg/dL	NA	14	0.11	0.54	-0.95	1.17	NA	NA	NA	NA	0	0	18	MF	OW/OB	Mix	B	AL	1	24	2	P
Reiser et al. (1979)*	G.6d1;G.6d2	15	Fasting triglycerides	mg/dL	NA	10	39	16.38	6.9	71.1	NA	NA	NA	NA	1	0	30	M	GP	Mix	F	Iso	NA	6	2	CX
Reiser et al. (1979)*	G.6d1;G.6d2	16	Fasting triglycerides	mg/dL	NA	9	22	4.59	13.01	30.99	NA	NA	NA	NA	0	0	30	F	GP	Mix	F	Iso	NA	6	2	CX
Huttunen et al. (1976)	G.4a	10	Blood glucose at 120 min OGTT	mg/dL	NA	40	-0.4	0.26	-0.9	0.1	NA	NA	NA	NA	0	0	16	MF	GP	Mix	Mixed	AL	NA	56	2	P
Reiser et al. (1979)*	G.6a1;G.6a2	16	Total cholesterol	mg/dL	NA	19	26	9.53	7.31	44.69	NA	NA	NA	NA	1	0	30	MF	GP	Mix	F	Iso	0.5	6	2	CX
Lowndes et al. (2014b)*	G.8a1;G.8a2	5	Diastolic blood pressure	mmHg	NA	55	0.7	0.95	-1.16	2.56	NA	NA	NA	NA	0	2	22	MF	BMI <35	Mix	B	Iso	-4.1	10	2	P
Hallfrisch et al. (1983a)*	G.4a	2	Blood glucose at 120 min OGTT	mg/dL	NI-HI	24	8.4	3.15	2.22	14.58	NA	NA	NA	NA	1	0	15	M	NI-HI	Mix	F	Iso	NA	5	2	CX
Hernandez-Cordero et al. (2014)	G.8a1;G.8a2	10	Diastolic blood pressure	mmHg	NA	120	-0.1	0.81	-1.68	1.48	NA	NA	NA	NA	0	0	20	F	OW/OB	Mix	B	AL	0.5	36	2	P
Israel et al. (1983)*	G.4c1;G.4c2	9	Fasting glucose	mg/dL	NA	24	11.1	1.24	8.68	13.52	NA	NA	NA	NA	0	0	28	MF	H-I	Mix	F	Iso	NA	6	1	CX
Campos et al. (2015)	G.8a1;G.8a2	8	Diastolic blood pressure	mmHg	NA	13	3.2	2.13	-0.97	7.37	NA	NA	NA	NA	0	2	18	MF	OW/OB	Mix	B	AL	2.3	12	2	P
Maersk et al. (2012)*	G.8a1;G.8a2	9	Diastolic blood pressure	mmHg	NA	14	6.9	1.99	3	10.8	NA	NA	NA	NA	0	0	18	MF	OW/OB	Mix	B	AL	1	24	2	P
Israel et al. (1983)*	G.6d1;G.6d2	13	Fasting triglycerides	mg/dL	NA	12	108	26.79	55.5	160.5	NA	NA	NA	NA	0	0	28	M	H-I	Mix	F	Iso	-3.8	6	1	CX
Israel et al. (1983)*	G.6d1;G.6d2	14	Fasting triglycerides	mg/dL	NA	12	22	5.32	11.58	32.42	NA	NA	NA	NA	0	0	28	F	H-I	Mix	F	Iso	0.2	6	1	CX
Lewis et al. (2013)	G.4a	1	Blood glucose at 120 min OGTT	mg/dL	NA	13	1.1	0.36	0.38	1.82	NA	NA	NA	NA	1	0	10	MF	OW/OB	Fruc	Mixed	Iso	0.7	6	1	P
Israel et al. (1983)*	G.6b1;G.6b2	12	LDL cholesterol	mg/dL	NA	12	35	6.6	22.08	47.94	NA	NA	NA	NA	0	0	28	M	H-I	Mix	F	Iso	-3.8	6	1	CX
Israel et al. (1983)*	G.6b1;G.6b2	13	LDL cholesterol	mg/dL	NA	12	14	3.31	7.51	20.49	NA	NA	NA	NA	0	0	28	F	H-I	Mix	F	Iso	0.2	6	1	CX
Black et al. (2006)	G.8a1;G.8a2	2	Diastolic blood pressure	mmHg	NA	13	0	1.2	-2.35	2.35	NA	NA	NA	NA	0	0	15	M	BMI <35	Mix	Mixed	Iso	0.4	6	1	CX
Israel et al. (1983)*	G.6a1;G.6a2	13	Total cholesterol	mg/dL	NA	12	52	8.11	36.11	67.89	NA	NA	NA	NA	0	0	28	M	H-I	Mix	F	Iso	-3.8	6	1	CX
Israel et al. (1983)*	G.6a1;G.6a2	14	Total cholesterol	mg/dL	NA	12	21	3.31	14.51	27.49	NA	NA	NA	NA	0	0	28	F	H-I	Mix	F	Iso	0.2	6	1	CX
Hallfrisch et al. (1983a)*	G.8a1;G.8a2	3	Diastolic blood pressure	mmHg	Normoinsulinemic	12	-2	1.09	-4.14	0.14	NA	NA	NA	NA	0	2	15	M	N-I	Fruct	F	Iso	NA	5	2	CX
Hallfrisch et al. (1983a)*	G.8a1;G.8a2	4	Diastolic blood pressure	mmHg	Hyperinsulinemic	12	1	1.28	-1.51	3.51	NA	NA	NA	NA	0	2	15	M	H-I	Fruct	F	Iso	NA	5	2	CX
Israel et al. (1983)*	G.6c1;G.6c2	13	HDL cholesterol	mg/dL	NA	12	7	1.8	3.47	10.53	NA	NA	NA	NA	0	0	28	F	H-I	Mix	F	Iso	0.2	6	1	CX
Lewis et al. (2013)	G.6c1;G.6c2	2	HDL cholesterol	mg/dL	NA	13	3.87	1.83	0.27	7.46	NA	NA	NA	NA	1	0	10	MF	OW/OB	Mix	Mixed	Iso	0.7	6	1	CX
Thompson et al. (1978)	G.4a	3	Blood glucose at 120 min OGTT	mg/dL	NA	8	-1	4.63	-10.08	8.08	NA	NA	NA	NA	0	0	20	M	GP	Mix	B	Iso	NA	1	1	CX
Lewis et al. (2013)	G.8a1;G.8a2	1	Diastolic blood pressure	mmHg	NA	13	4.1	1.67	0.82	7.38	NA	NA	NA	NA	1	0	10	MF	OW/OB	Mix	Mixed	Iso	0.7	6	2	CX
Swanson et al. (1992)	G.6c1;G.6c2	6	HDL cholesterol	mg/dL	NA	14	3.09	1.62	-0.09	6.28	NA	NA	NA	NA	0	2	16.6	MF	GP	Fruct	Mixed	Iso	NA	4	1	CX
Werner et al. (1984)	G.1a	11	Body weight	kg	NA	12	1.4	3.03	-4.54	7.34	NA	NA	NA	NA	0	2	24	MF	Gallstones	Mix	Mixed	AL	NA	6	2	CX
Werner et al. (1984)	G.6d1;G.6d2	29	Fasting triglycerides	mg/dL	NA	12	30.97	11.6	8.24	53.71	NA	NA	NA	NA	1	0	24	MF	Gallstones	Mix	Mixed	AL	1.4	6	2	CX
Werner et al. (1984)	G.6b1;G.6b2	20	LDL cholesterol	mg/dL	NA	12	1.16	7.35	-13.25	15.57	NA	NA	NA	NA	0	0	24	MF	Gallstones	Mix	Mixed	AL	1.4	6	2	CX
Werner et al. (1984)	G.6a1;G.6a2	29	Total cholesterol	mg/dL	NA	12	5.8	8.37	-10.6	22.2	NA	NA	NA	NA	0	2	24	MF	Gallstones	Mix	Mixed	AL	1.4	6	2	CX
Israel et al. (1983)*	G.6c1;G.6c2	12	HDL cholesterol	mg/dL	NA	12	3	1.2	0.65	5.35	NA	NA	NA	NA	1	0	28	M	H-I	Mix	F	Iso	-3.8	6	1	CX
Raben et al. (2002)*	G.1b	6	BMI	kg/m^2	NA	20	0.9	0.28	0.35	1.45	NA	NA	NA	NA	0	0	23	MF	OW	Mix	Mixed	AL	2.6	10	1	P
Raben et al. (2002)*	G.1d	5	Body fat	%	NA	20	0.35	0.77	-1.15	1.85	NA	NA	NA	NA	0	0	23	MF	OW	Mix	Mixed	AL	2.6	10	1	P
Raben et al. (2002)*	G.1a	10	Body weight	kg	NA	20	2.6	0.57	1.49	3.71	NA	NA	NA	NA	0	0	23	MF	OW	Mix	Mixed	AL	NA	10	1	P
Markey et al. (2016)	G.8a1;G.8a2	7	Diastolic blood pressure	mmHg	NA	50	-1	0.68	-2.33	0.33	NA	NA	NA	NA	0	2	10	MF	Non-OB	Mix	Mixed	AL	0.1	8	1	CX
Raben et al. (2002)*	G.4c1;G.4c2	19	Fasting glucose	mg/dL	NA	11	2.7	1.89	-1	6.4	NA	NA	NA	NA	0	2	23	MF	OW	Mix	Mixed	AL	2.6	10	1	P
Moser et al. (1986)	G.4d	10	Fasting insulin	pmol/L	OC-users	6	0	6.58	-12.9	12.9	NA	NA	NA	NA	0	0	43	F	OC	Mix	F	Iso	-1	4	1	CX
Raben et al. (2002)*	G.6d1;G.6d2	28	Fasting triglycerides	mg/dL	NA	11	29.2	14.5	0.78	57.63	NA	NA	NA	NA	1	0	23	MF	OW	Mix	Mixed	AL	2.6	10	1	P
Moser et al. (1986)	G.4d	11	Fasting insulin	pmol/L	No OC-users	6	0	12.49	-24.48	24.48	NA	NA	NA	NA	0	0	43	F	Non-OC	Mix	F	Iso	1	4	1	CX
Raben et al. (2002)*	G.6a1;G.6a2	28	Total cholesterol	mg/dL	NA	11	-4.25	10.5	-24.83	16.33	NA	NA	NA	NA	0	0	23	MF	OW	Mix	Mixed	AL	2.6	10	1	P
Umpleby et al. (2017)	G.6c1;G.6c2	10	HDL cholesterol	mg/dL	NAFLD	11	2.32	1.87	-1.35	5.99	NA	NA	NA	NA	0	2	20	M	OW/NAFLD	Mix	Mixed	Iso	2.1	12	2	CX
Lowndes et al. (2014b)*	G.1d	4	Body fat	%	NA	55	0.9	1	-1.06	2.86	NA	NA	NA	NA	0	2	22	MF	BMI <35	Mix	B	Eu	-4.1	10	2	P
Israel et al. (1983)*	G.4d	8	Fasting insulin	pmol/L	NA	12	113.82	18.31	77.93	149.7	NA	NA	NA	NA	0	0	28	M	H-I	Mix	F	Iso	-3.8	6	1	CX
Lowndes et al. (2014b)*	G.4c1;G.4c2	8	Fasting glucose	mg/dL	NA	55	0.86	1	-1.1	2.82	NA	NA	NA	NA	0	0	22	MF	BMI <35	Mix	B	Iso	-4.1	10	2	P
Lowndes et al. (2014b)*	G.6d1;G.6d2	12	Fasting triglycerides	mg/dL	NA	55	16.8	8.18	0.76	32.84	NA	NA	NA	NA	1	0	22	MF	BMI <35	Mix	B	Iso	-4.1	10	2	P
Lowndes et al. (2014b)*	G.6b1;G.6b2	11	LDL cholesterol	mg/dL	NA	55	3.6	4	-4.24	11.44	NA	NA	NA	NA	0	2	22	MF	BMI <35	Mix	B	Iso	-4.1	10	2	P
Israel et al. (1983)*	G.4d	9	Fasting insulin	pmol/L	NA	12	71.48	10.07	51.74	91.22	NA	NA	NA	NA	0	0	28	F	H-I	Mix	F	Iso	0.2	6	1	CX
Raben et al. (2002)*	G.4d	16	Fasting insulin	pmol/L	NA	11	13	5.7	1.83	24.17	NA	NA	NA	NA	1	0	23	MF	OW	Mix	Mixed	AL	2.6	10	1	P
Lowndes et al. (2014b)*	G.6a1;G.6a2	12	Total cholesterol	mg/dL	NA	55	6.6	4.7	-2.62	15.82	NA	NA	NA	NA	0	2	22	MF	BMI <35	Mix	B	Iso	-4.1	10	2	P
Umpleby et al. (2017)	G.4d	6	Fasting insulin	pmol/L	No NAFLD	14	1.39	8.18	-14.65	17.42	NA	NA	NA	NA	0	0	20	M	OW/No-NAFLD	Mix	Mixed	Iso	2.2	12	2	CX
Umpleby et al. (2017)	G.4d	7	Fasting insulin	pmol/L	NAFLD	11	-1.39	8.2	-17.46	14.69	NA	NA	NA	NA	0	0	20	M	OW/NAFLD	Mix	Mixed	Iso	2.1	12	2	CX
Hernandez-Cordero et al. (2014)	G.1b	4	BMI	kg/m^2	NA	120	0.2	0.08	0.03	0.37	NA	NA	NA	NA	1	0	20	F	OW/OB	Mix	B	AL	0.5	36	2	P
Hernandez-Cordero et al. (2014)	G.1d	3	Body fat	%	NA	120	0.2	0.14	-0.08	0.48	NA	NA	NA	NA	0	0	20	F	OW/OB	Mix	B	AL	0.5	36	2	P
Hernandez-Cordero et al. (2014)	G.1a	6	Body weight	kg	NA	120	0.5	0.25	0	1	NA	NA	NA	NA	1	0	20	F	OW/OB	Mix	B	AL	NA	36	2	P
Saris et al. (2000)*	G.4d	15	Fasting insulin	pmol/L	NA	79	15.13	8.25	-1.05	31.31	NA	NA	NA	NA	0	0	19	MF	OW/OB	Mix	Mixed	AL	0.9	24	1	P
Hernandez-Cordero et al. (2014)	G.4c1;G.4c2	18	Fasting glucose	mg/dL	NA	120	0.4	0.3	-0.19	0.99	NA	NA	NA	NA	0	2	20	F	OW/OB	Mix	B	AL	0.5	36	2	P
Hernandez-Cordero et al. (2014)	G.6d1;G.6d2	27	Fasting triglycerides	mg/dL	NA	120	17	2.26	12.58	21.42	NA	NA	NA	NA	0	0	20	F	OW/OB	Mix	B	AL	0.5	36	2	P
Majid et al. (2013)	G.6c1;G.6c2	14	HDL cholesterol	mg/dL	NA	31	2.32	0.84	0.67	3.97	NA	NA	NA	NA	1	0	8	M	GP	Mix	B	AL	NA	4	2	P
Hernandez-Cordero et al. (2014)	G.6b1;G.6b2	19	LDL cholesterol	mg/dL	NA	120	-6	0.75	-7.47	-4.53	NA	NA	NA	NA	0	0	20	F	OW/OB	Mix	B	AL	0.5	36	2	P
Campos et al. (2015)	G.4d	13	Fasting insulin	pmol/L	NA	13	15.27	12.63	-9.48	40.02	NA	NA	NA	NA	0	2	18	MF	OW/OB	Mix	B	AL	2.3	12	1	P
Hernandez-Cordero et al. (2014)	G.6a1;G.6a2	27	Total cholesterol	mg/dL	NA	120	-1	1.07	-3.1	1.1	NA	NA	NA	NA	0	2	20	F	OW/OB	Mix	B	AL	0.5	36	2	P
Lowndes et al. (2015)	G.4d	5	Fasting insulin	pmol/L	NA	32	7.7	4.98	-2.07	17.47	NA	NA	NA	NA	0	2	18	MF	BMI <35	Mix	B	Iso	NA	10	1	P
Maersk et al. (2012)*	G.6c1;G.6c2	19	HDL cholesterol	mg/dL	NA	14	2.32	2.64	-2.86	7.5	NA	NA	NA	NA	0	0	18	MF	OW/OB	Mix	B	AL	1	24	2	P
Hallfrisch et al. (1983a)*	G.6c1;G.6c2	5	HDL cholesterol	mg/dL	NI-HI	24	2.1	1.03	0.08	4.12	NA	NA	NA	NA	1	0	15	M	NI-HI	Fruct	F	Iso	NA	5	2	CX
Reiser et al. (1989)*	G.6d1;G.6d2	8	Fasting triglycerides	mg/dL	Normoinsulinemic	11	15.05	5.98	3.32	26.77	NA	NA	NA	NA	1	0	20	M	N-I	Fruct	F	Iso	NA	5	2	CX
Reiser et al. (1989)*	G.6d1;G.6d2	9	Fasting triglycerides	mg/dL	Hyperinsulinemic	10	67.26	16.37	35.17	99.35	NA	NA	NA	NA	0	0	20	M	H-I	Fruct	F	Iso	NA	5	2	CX
Reiser et al. (1989)*	G.6b1;G.6b2	7	LDL cholesterol	mg/dL	Normoinsulinemic	11	12.76	4.9	3.15	22.37	NA	NA	NA	NA	1	0	20	M	N-I	Fruct	F	Iso	NA	5	2	CX
Reiser et al. (1989)*	G.6b1;G.6b2	8	LDL cholesterol	mg/dL	Hyperinsulinemic	10	8.12	5.64	-2.94	19.18	NA	NA	NA	NA	0	2	20	M	H-I	Fruct	F	Iso	NA	5	2	CX
Reiser et al. (1989)*	G.6a1;G.6a2	8	Total cholesterol	mg/dL	Normoinsulinemic	11	15.08	6.99	1.38	28.78	NA	NA	NA	NA	1	0	20	M	N-I	Fruct	F	Iso	NA	5	2	CX
Reiser et al. (1989)*	G.6a1;G.6a2	9	Total cholesterol	mg/dL	Hyperinsulinemic	10	22.82	7.84	7.44	38.19	NA	NA	NA	NA	1	0	20	M	H-I	Fruct	F	Iso	NA	5	2	CX
Maersk et al. (2012)*	G.4d	14	Fasting insulin	pmol/L	NA	14	6.4	7.11	-7.53	20.33	NA	NA	NA	NA	0	2	18	MF	OW/OB	Mix	B	AL	1	24	2	P
Reiser et al. (1989)*	G.6c1;G.6c2	7	HDL cholesterol	mg/dL	Normoinsulinemic	11	1.93	1.7	-1.4	5.27	NA	NA	NA	NA	0	2	20	M	N-I	Fruct	F	Iso	NA	5	2	CX
Hollis et al. (2009)	G.6c1;G.6c2	18	HDL cholesterol	mg/dL	NA	25	1.55	2.21	-2.78	5.88	NA	NA	NA	NA	0	2	18	MF	OW	Mix	B	AL	1.5	12	1	P
Umpleby et al. (2017)	G.4c1;G.4c2	6	Fasting glucose	mg/dL	No NAFLD	14	-0.54	1.04	-2.58	1.5	NA	NA	NA	NA	0	2	20	M	OW/No-NAFLD	Mix	Mixed	Iso	2.2	12	2	CX
Umpleby et al. (2017)	G.4c1;G.4c2	7	Fasting glucose	mg/dL	NAFLD	11	-0.72	0.97	-2.63	1.19	NA	NA	NA	NA	0	2	20	M	OW/NAFLD	Mix	Mixed	Iso	2.1	12	2	CX
Black et al. (2006)	G.4d	2	Fasting insulin	pmol/L	NA	13	6.94	5.43	-3.7	17.58	NA	NA	NA	NA	0	2	15	M	BMI <35	Mix	Mixed	Iso	0.4	6	1	CX
Hallfrisch et al. (1983a)*	G.4d	3	Fasting insulin	pmol/L	Normoinsulinemic	12	-2.36	3.33	-8.89	4.17	NA	NA	NA	NA	0	2	15	M	H-I	Fruct	F	Iso	NA	5	2	P
Umpleby et al. (2017)	G.6d1;G.6d2	10	Fasting triglycerides	mg/dL	No NAFLD	14	17.7	6.38	5.19	30.21	NA	NA	NA	NA	1	0	20	M	OW/No-NAFLD	Mix	Mixed	Iso	2.2	12	2	CX
Umpleby et al. (2017)	G.6d1;G.6d2	11	Fasting triglycerides	mg/dL	NAFLD	11	24.78	12.22	0.82	48.74	NA	NA	NA	NA	1	0	20	M	OW/NAFLD	Mix	Mixed	Iso	2.1	12	2	CX
Umpleby et al. (2017)	G.6b1;G.6b2	9	LDL cholesterol	mg/dL	No NAFLD	14	5.41	4.65	-3.69	14.52	NA	NA	NA	NA	0	2	20	M	OW/No-NAFLD	Mix	Mixed	Iso	2.2	12	2	CX
Umpleby et al. (2017)	G.6b1;G.6b2	10	LDL cholesterol	mg/dL	NAFLD	11	6.57	6.27	-5.71	18.86	NA	NA	NA	NA	0	2	20	M	OW/NAFLD	Mix	Mixed	Iso	2.1	12	2	CX
Hallfrisch et al. (1983a)*	G.4d	4	Fasting insulin	pmol/L	Hyperinsulinemic	12	17.63	3.29	11.18	24.08	NA	NA	NA	NA	0	0	15	M	H-I	Fruct	F	Iso	NA	5	2	P
Lewis et al. (2013)	G.4d	1	Fasting insulin	pmol/L	NA	13	26.02	1.52	23.05	29	NA	NA	NA	NA	0	0	10	MF	OW/OB	Mix	Mixed	Iso	0.7	6	1	P
Umpleby et al. (2017)	G.6a1;G.6a2	10	Total cholesterol	mg/dL	No NAFLD	14	10.83	5.92	-0.77	22.43	NA	NA	NA	NA	0	2	20	M	OW/No-NAFLD	Mix	Mixed	Iso	2.2	12	2	CX
Umpleby et al. (2017)	G.6a1;G.6a2	11	Total cholesterol	mg/dL	NAFLD	11	13.53	7.32	-0.81	27.88	NA	NA	NA	NA	0	2	20	M	OW/NAFLD	Mix	Mixed	Iso	2.1	12	2	CX
Markey et al. (2016)	G.4d	12	Fasting insulin	pmol/L	NA	48	2.4	1.77	-1.07	5.87	NA	NA	NA	NA	0	2	10	MF	Non-OB	Mix	Mixed	AL	0.1	8	1	P
Szanto and Yudkin (1969)	G.4b	10	Insulin at 120 min OGTT	pmol/L	NA	19	17	3.39	10.36	23.64	NA	NA	NA	NA	0	0	54	M	GP	Mix	Mixed	Iso	NA	2	2	P
Gostner et al. (2005)	G.6c1;G.6c2	1	HDL cholesterol	mg/dL	NA	19	1.3	1.92	-2.46	5.06	NA	NA	NA	NA	0	2	6	MF	GP	Mix	F	Iso	0	4	1	CX
Saris et al. (2000)*	G.1a	9	Body weight	kg	NA	79	0.9	0.54	-0.16	1.96	NA	NA	NA	NA	0	0	19	MF	OW/OB	Mix	Mixed	AL	NA	24	1	P
Saris et al. (2000)*	G.4c1;G.4c2	17	Fasting glucose	mg/dL	NA	79	2.16	1.44	-0.65	4.97	NA	NA	NA	NA	0	0	19	MF	OW/OB	Mix	Mixed	AL	0.9	24	1	P
Moser et al. (1986)	G.4b	8	Insulin at 120 min OGTT	pmol/L	OC-users	6	-17	8.24	-33.15	-0.85	NA	NA	NA	NA	1	0	43	F	OC	Mix	F	Iso	-1	4	1	CX
Saris et al. (2000)*	G.6d1;G.6d2	26	Fasting triglycerides	mg/dL	NA	79	15.04	8.05	-0.74	30.83	NA	NA	NA	NA	0	0	19	MF	OW/OB	Mix	Mixed	AL	0.9	24	1	P
Saris et al. (2000)*	G.6b1;G.6b2	18	LDL cholesterol	mg/dL	NA	79	-2.71	3.35	-9.28	3.86	NA	NA	NA	NA	0	0	19	MF	OW/OB	Mix	Mixed	AL	0.9	24	1	P
Saris et al. (2000)*	G.6a1;G.6a2	26	Total cholesterol	mg/dL	NA	79	-0.77	3.9	-8.42	6.88	NA	NA	NA	NA	0	0	19	MF	OW/OB	Mix	Mixed	AL	0.9	24	1	P
Campos et al. (2015)	G.1b	2	BMI	kg/m^2	NA	13	0.9	1.13	-1.31	3.11	NA	NA	NA	NA	0	2	18	MF	OW/OB	Mix	B	AL	2.3	12	2	P
Campos et al. (2015)	G.1d	2	Body fat	%	NA	13	2	1.85	-1.62	5.62	NA	NA	NA	NA	0	2	18	MF	OW/OB	Mix	B	AL	2.3	12	1	P
Campos et al. (2015)	G.1a	3	Body weight	kg	NA	13	2.3	3.27	-4.11	8.71	NA	NA	NA	NA	0	2	18	MF	OW/OB	Mix	B	AL	NA	12	2	P
Moser et al. (1986)	G.4b	9	Insulin at 120 min OGTT	pmol/L	No OC-users	6	-23	5.91	-34.58	-11.42	NA	NA	NA	NA	0	0	43	F	Non-OC	Mix	F	Iso	1	4	1	CX
Campos et al. (2015)	G.4c1;G.4c2	14	Fasting glucose	mg/dL	NA	13	0	1.53	-3	3	NA	NA	NA	NA	0	0	18	MF	OW/OB	Mix	B	AL	2.3	12	1	P
Reiser et al. (1979)*	G.4b	7	Insulin at 120 min OGTT	pmol/L	NA	19	4	10.33	-16.24	24.24	NA	NA	NA	NA	0	0	30	MF	GP	Mix	F	Iso	0.5	6	2	CX
Campos et al. (2015)	G.6d1;G.6d2	23	Fasting triglycerides	mg/dL	NA	13	-26.55	22.67	-70.98	17.88	NA	NA	NA	NA	0	0	18	MF	OW/OB	Mix	B	AL	2.3	12	1	P
Israel et al. (1983)*	G.4b	6	Insulin at 120 min OGTT	pmol/L	NA	24	27	6.14	14.97	39.03	NA	NA	NA	NA	0	0	28	MF	H-I	Mix	F	Iso	NA	6	1	CX
Despland et al. (2017)	G.4b	5	Insulin at 120 min OGTT	pmol/L	NA	8	-8.5	9.05	-26.24	9.24	NA	NA	NA	NA	0	2	25	M	GP	Mix	Mixed	Iso	NA	1	1	CX
Campos et al. (2015)	G.6a1;G.6a2	23	Total cholesterol	mg/dL	NA	13	0	6.86	-13.45	13.45	NA	NA	NA	NA	0	0	18	MF	OW/OB	Mix	B	AL	2.3	12	1	P
Maersk et al. (2012)*	G.4b	11	Insulin at 120 min OGTT	pmol/L	NA	14	-34	33.27	-99.21	31.21	NA	NA	NA	NA	0	0	18	MF	OW/OB	Mix	B	AL	1	24	2	P
Hallfrisch et al. (1983a)*	G.4b	2	Insulin at 120 min OGTT	pmol/L	Normoinsulinemic	12	6.03	6.69	-7.08	19.14	NA	NA	NA	NA	0	2	15	M	N-I	Fruct	F	Iso	NA	5	2	CX
Umpleby et al. (2017)	G.6c1;G.6c2	9	HDL cholesterol	mg/dL	No NAFLD	14	1.16	1.74	-2.26	4.58	NA	NA	NA	NA	0	2	20	M	OW/No-NAFLD	Mix	Mixed	Iso	2.2	12	2	CX
Hollis et al. (2009)	G.1b	3	BMI	kg/m^2	NA	25	0.4	0.31	-0.22	1.02	NA	NA	NA	NA	0	2	18	MF	OW	Mix	B	AL	1.5	12	1	P
Hollis et al. (2009)	G.1a	4	Body weight	kg	NA	25	1.5	1.77	-1.97	4.97	NA	NA	NA	NA	0	2	18	MF	OW	Mix	B	AL	NA	12	1	P
Hollis et al. (2009)	G.4c1;G.4c2	15	Fasting glucose	mg/dL	NA	25	4.32	2.18	0.04	8.6	NA	NA	NA	NA	1	0	18	MF	OW	Mix	B	AL	1.5	12	1	P
Hollis et al. (2009)	G.6d1;G.6d2	24	Fasting triglycerides	mg/dL	NA	25	-1.77	10.03	-21.43	17.89	NA	NA	NA	NA	0	0	18	MF	OW	Mix	B	AL	1.5	12	1	P
Hollis et al. (2009)	G.6b1;G.6b2	16	LDL cholesterol	mg/dL	NA	25	1.55	5.39	-9.02	12.12	NA	NA	NA	NA	0	0	18	MF	OW	Mix	B	AL	1.5	12	1	P
Hollis et al. (2009)	G.6a1;G.6a2	24	Total cholesterol	mg/dL	NA	25	0.39	5.39	-10.17	10.95	NA	NA	NA	NA	0	0	18	MF	OW	Mix	B	AL	1.5	12	1	P
Raben et al. (2002)*	G.6c1;G.6c2	22	HDL cholesterol	mg/dL	NA	11	1.16	3.23	-5.17	7.49	NA	NA	NA	NA	0	0	23	MF	OW	Mix	Mixed	AL	2.6	10	1	P
Lowndes et al. (2015)	G.4c1;G.4c2	5	Fasting glucose	mg/dL	NA	32	3.6	1.08	1.48	5.72	NA	NA	NA	NA	0	0	18	MF	BMI <35	Mix	B	Iso	NA	10	1	P
Hallfrisch et al. (1983a)*	G.4b	3	Insulin at 120 min OGTT	pmol/L	Hyperinsulinemic	12	25.9	15.13	-3.75	55.55	NA	NA	NA	NA	0	2	15	M	H-I	Fruct	F	Iso	NA	5	2	CX
Lewis et al. (2013)	G.4b	1	Insulin at 120 min OGTT	pmol/L	NA	13	13.77	2.01	9.83	17.72	NA	NA	NA	NA	0	0	10	MF	OW/OB	Mix	Mixed	Iso	0.7	6	1	P
Maersk et al. (2012)*	G.1a	5	Body weight	kg	NA	14	1	2.7	-4.29	6.29	NA	NA	NA	NA	0	0	18	MF	OW/OB	Mix	B	AL	NA	24	2	P
Thompson et al. (1978)	G.4b	4	Insulin at 120 min OGTT	pmol/L	NA	8	-3	6.17	-15.09	9.09	NA	NA	NA	NA	0	2	20	M	GP	Mix	B	Iso	NA	1	1	CX
Maersk et al. (2012)*	G.4c1;G.4c2	16	Fasting glucose	mg/dL	NA	14	3.06	2.41	-1.66	7.78	NA	NA	NA	NA	0	2	18	MF	OW/OB	Mix	B	AL	1	24	2	P
Lowndes et al. (2014b)*	G.2a	3	Liver fat	Not specified	NA	11	NA	NA	NA	NA	0.31	0.12	0.08	0.55	1	0	22	MF	BMI <35	Mix	B	Iso	-4.1	10	2	P
Maersk et al. (2012)*	G.6d1;G.6d2	25	Fasting triglycerides	mg/dL	NA	15	53.98	14.42	25.72	82.25	NA	NA	NA	NA	0	0	18	MF	OW/OB	Mix	B	AL	1	24	2	P
Umpleby et al. (2017)	G.2a	1	Liver fat	Not specified	No NAFLD	10	NA	NA	NA	NA	0.67	0.14	0.4	0.95	0	0	20	M	OW/No-NAFLD	Mix	Mixed	Iso	2.2	12	2	CX
Maersk et al. (2012)*	G.6b1;G.6b2	17	LDL cholesterol	mg/dL	NA	14	22.43	7.77	7.21	37.65	NA	NA	NA	NA	1	0	18	MF	OW/OB	Mix	B	AL	1	24	2	P
Umpleby et al. (2017)	G.2a	2	Liver fat	Not specified	NAFLD	7	NA	NA	NA	NA	0.67	0.2	0.28	1.05	0	0	20	M	OW/NAFLD	Mix	Mixed	Iso	2.1	12	2	CX
Campos et al. (2015)	G.2a	4	Liver fat	Not specified	NA	13	NA	NA	NA	NA	0.74	0.11	0.53	0.95	0	0	18	MF	OW/OB	Mix	B	AL	2.3	12	1	P
Maersk et al. (2012)*	G.6a1;G.6a2	25	Total cholesterol	mg/dL	NA	14	35.19	7.78	19.94	50.44	NA	NA	NA	NA	0	0	18	MF	OW/OB	Mix	B	AL	1	24	2	P
Maersk et al. (2012)*	G.2a	5	Liver fat	Not specified	NA	11	NA	NA	NA	NA	0.9	0.13	0.64	1.15	0	0	18	MF	OW/OB	Mix	B	AL	1	24	2	P
Israel et al. (1983)*	G.8a1;G.8a2	6	Systolic blood pressure	mmHg	NA	24	2	1.6	-1.14	5.14	NA	NA	NA	NA	0	2	28	MF	H-I	Mix	F	Iso	NA	6	2	CX
Reiser et al. (1989)*	G.6c1;G.6c2	8	HDL cholesterol	mg/dL	Hyperinsulinemic	10	0.39	1.61	-2.77	3.55	NA	NA	NA	NA	0	0	20	M	H-I	Fruct	F	Iso	NA	5	2	CX
Ebbeling et al. (2012)	G.1b	1	BMI	kg/m^2	NA	108	0.57	0.28	0.02	1.12	NA	NA	NA	NA	0	0	17	MF	OW/OB	Mix	B	AL	1.9	52	1	P
Ebbeling et al. (2012)	G.1a	2	Body weight	kg	NA	108	1.9	0.9	0.14	3.66	NA	NA	NA	NA	0	0	17	MF	OW/OB	Mix	B	AL	NA	52	1	P
Swanson et al. (1992)	G.4c1;G.4c2	4	Fasting glucose	mg/dL	NA	14	0	1.71	-3.35	3.35	NA	NA	NA	NA	0	0	16.6	MF	GP	Fruct	Mixed	Iso	NA	4	1	CX
Swanson et al. (1992)	G.6d1;G.6d2	7	Fasting triglycerides	mg/dL	NA	14	4.42	5.31	-5.98	14.83	NA	NA	NA	NA	0	2	16.6	MF	GP	Fruct	Mixed	Iso	NA	4	1	CX
Swanson et al. (1992)	G.6b1;G.6b2	6	LDL cholesterol	mg/dL	NA	14	10.44	3.26	4.06	16.82	NA	NA	NA	NA	1	0	16.6	MF	GP	Fruct	Mixed	Iso	NA	4	1	CX
Swanson et al. (1992)	G.6a1;G.6a2	7	Total cholesterol	mg/dL	NA	14	14.31	3.95	6.56	22.05	NA	NA	NA	NA	0	0	16.6	MF	GP	Fruct	Mixed	Iso	NA	4	1	CX
Black et al. (2006)	G.6c1;G.6c2	4	HDL cholesterol	mg/dL	NA	13	0	1.39	-2.73	2.73	NA	NA	NA	NA	0	0	15	M	BMI <35	Mix	Mixed	Iso	0.4	6	1	CX
Raben et al. (2002)*	G.8a1;G.8a2	11	Systolic blood pressure	mmHg	NA	20	6.9	2.41	2.17	11.63	NA	NA	NA	NA	0	0	23	MF	OW	Mix	Mixed	AL	2.6	10	1	P
Huttunen et al. (1976)	G.6d1;G.6d2	22	Fasting triglycerides	mg/dL	NA	40	-2.66	8.21	-18.75	13.44	NA	NA	NA	NA	0	0	16	MF	GP	Mix	Mixed	AL	NA	72	2	P
Huttunen et al. (1976)	G.6a1;G.6a2	22	Total cholesterol	mg/dL	NA	40	-7.73	11.32	-29.93	14.46	NA	NA	NA	NA	0	0	16	MF	GP	Mix	Mixed	AL	NA	72	2	P
Lowndes et al. (2014b)*	G.8a1;G.8a2	5	Systolic blood pressure	mmHg	NA	55	4.9	1.27	2.42	7.38	NA	NA	NA	NA	0	0	22	MF	BMI <35	Mix	B	Iso	-4.1	10	2	P
Hernandez-Cordero et al. (2014)	G.8a1;G.8a2	10	Systolic blood pressure	mmHg	NA	120	-1.4	0.29	-1.97	-0.83	NA	NA	NA	NA	0	0	20	F	OW/OB	Mix	B	AL	0.5	36	2	P
Black et al. (2006)	G.4c1;G.4c2	2	Fasting glucose	mg/dL	NA	13	0	1.08	-2.12	2.12	NA	NA	NA	NA	0	0	15	M	BMI <35	Mix	Mixed	Iso	0.4	6	1	CX
Campos et al. (2015)	G.8a1;G.8a2	8	Systolic blood pressure	mmHg	NA	13	3.5	3.26	-2.89	9.89	NA	NA	NA	NA	0	2	18	MF	OW/OB	Mix	B	AL	2.3	12	2	P
Black et al. (2006)	G.6d1;G.6d2	4	Fasting triglycerides	mg/dL	NA	13	10.4	3.13	4.26	18.53	NA	NA	NA	NA	0	0	15	M	BMI <35	Mix	Mixed	Iso	0.4	6	1	P
Black et al. (2006)	G.6b1;G.6b2	4	LDL cholesterol	mg/dL	NA	13	20.5	6.41	7.94	33.05	NA	NA	NA	NA	1	0	15	M	BMI <35	Mix	Mixed	Iso	0.4	6	1	CX
Maersk et al. (2012)*	G.8a1;G.8a2	9	Systolic blood pressure	mmHg	NA	14	7.1	2.76	1.7	12.5	NA	NA	NA	NA	1	0	18	MF	OW/OB	Mix	B	AL	1	24	2	P
Black et al. (2006)	G.6a1;G.6a2	4	Total cholesterol	mg/dL	NA	13	23.59	18.56	-12.79	59.97	NA	NA	NA	NA	0	2	15	M	BMI <35	Mix	Mixed	Iso	0.4	6	1	CX
Markey et al. (2016)	G.6c1;G.6c2	15	HDL cholesterol	mg/dL	NA	50	0	1.18	-2.32	2.32	NA	NA	NA	NA	0	0	10	MF	Non-OB	Mix	Mixed	AL	0.1	8	1	CX
Black et al. (2006)	G.8a1;G.8a2	2	Systolic blood pressure	mmHg	NA	13	-3	1.8	-6.53	0.53	NA	NA	NA	NA	0	2	15	M	BMI <35	Mix	Mixed	Iso	0.4	6	1	CX
Hallfrisch et al. (1983a)*	G.8a1;G.8a2	3	Systolic blood pressure	mmHg	Normoinsulinemic	12	-3	2.02	-6.97	0.97	NA	NA	NA	NA	0	2	15	M	N-I	Fruct	F	Iso	NA	5	2	CX
Hallfrisch et al. (1983a)*	G.8a1;G.8a2	4	Systolic blood pressure	mmHg	Hyperinsulinemic	12	-3	2.02	-6.97	0.97	NA	NA	NA	NA	0	2	15	M	H-I	Fruct	F	Iso	NA	5	2	CX
Hallfrisch et al. (1983a)*	G.4c1;G.4c2	3	Fasting glucose	mg/dL	NI-HI	24	0.53	1	-1.44	2.5	NA	NA	NA	NA	0	2	15	M	NI-HI	Fruct	F	Iso	NA	5	NA	CX
Lewis et al. (2013)	G.8a1;G.8a2	1	Systolic blood pressure	mmHg	NA	13	4.3	2.21	-0.04	8.64	NA	NA	NA	NA	0	2	10	MF	OW/OB	Mix	Mixed	Iso	0.7	6	2	CX
Markey et al. (2016)	G.8a1;G.8a2	7	Systolic blood pressure	mmHg	NA	50	1	0.98	-0.91	2.91	NA	NA	NA	NA	0	2	10	MF	Non-OB	Mix	Mixed	AL	0.1	8	1	CX
Hallfrisch et al. (1983a)*	G.6d1;G.6d2	5	Fasting triglycerides	mg/dL	Normoinsulinemic	12	6.4	11.4	-15.94	28.74	NA	NA	NA	NA	0	2	15	M	N-I	Fruct	F	Iso	NA	5	2	CX
Hallfrisch et al. (1983a)*	G.6d1;G.6d2	6	Fasting triglycerides	mg/dL	Hyperinsulinemic	12	61.8	14.4	33.58	90.02	NA	NA	NA	NA	0	0	15	M	H-I	Fruct	F	Iso	NA	5	2	CX
Reiser et al. (1979)*	G.10a	5	Uric acid	mg/dL	NA	19	0.4	0.21	-0.01	0.81	NA	NA	NA	NA	0	2	30	MF	GP	Mix	F	Iso	0.5	6	2	CX
Israel et al. (1983)*	G.10a	3	Uric acid	mg/dL	NA	12	0.82	0.27	0.28	1.36	NA	NA	NA	NA	1	0	28	M	H-I	Mix	F	Iso	-3.8	6	1	CX
Hallfrisch et al. (1983a)*	G.6b1;G.6b2	5	LDL cholesterol	mg/dL	NI-HI	24	6.9	4.58	-2.08	15.88	NA	NA	NA	NA	0	2	15	M	NI-HI	Fruct	F	Iso	NA	5	2	CX
Israel et al. (1983)*	G.10a	4	Uric acid	mg/dL	NA	12	0.33	0.19	-0.04	0.7	NA	NA	NA	NA	0	2	28	F	H-I	Mix	F	Iso	0.2	6	1	CX
Lowndes et al. (2014b)*	G.10a	2	Uric acid	mg/dL	NA	55	-0.2	0.18	-0.56	0.16	NA	NA	NA	NA	0	2	22	MF	BMI <35	Mix	B	Iso	-4.1	10	2	P
Hallfrisch et al. (1983a)*	G.6a1;G.6a2	5	Total cholesterol	mg/dL	Normoinsulinemic	12	14.4	4.2	6.17	22.63	NA	NA	NA	NA	0	0	15	M	N-I	Fruct	F	Iso	NA	5	2	CX
Hallfrisch et al. (1983a)*	G.6a1;G.6a2	6	Total cholesterol	mg/dL	Hyperinsulinemic	12	11.4	8.4	-5.06	27.86	NA	NA	NA	NA	0	2	15	M	H-I	Fruct	F	Iso	NA	5	2	CX
Campos et al. (2015)	G.6c1;G.6c2	17	HDL cholesterol	mg/dL	NA	13	0	3.62	-7.1	7.1	NA	NA	NA	NA	0	0	18	MF	OW/OB	Mix	B	AL	2.3	12	1	P
Lowndes et al. (2014b)*	G.6c1;G.6c2	11	HDL cholesterol	mg/dL	NA	55	-0.2	1.59	-3.32	2.92	NA	NA	NA	NA	0	0	22	MF	BMI <35	Mix	B	Iso	-4.1	10	2	P
Smith et al. (1996)	G.1a	8	Body weight	kg	NA	16	2.7	3.2	-3.58	8.98	NA	NA	NA	NA	0	2	12	MF	H-TG	Mix	Mixed	AL	NA	24	2	P
Smith et al. (1996)	G.6d1;G.6d2	21	Fasting triglycerides	mg/dL	NA	16	26.55	23.17	-18.87	71.97	NA	NA	NA	NA	0	2	12	MF	H-TG	Mix	Mixed	AL	2.7	24	2	P
Smith et al. (1996)	G.6a1;G.6a2	21	Total cholesterol	mg/dL	NA	16	19.34	9.13	1.44	37.23	NA	NA	NA	NA	1	0	12	MF	H-TG	Mix	Mixed	AL	2.7	24	2	P
Reiser et al. (1989)*	G.10a	1	Uric acid	mg/dL	NI-HI	21	0.54	0.18	0.19	0.89	NA	NA	NA	NA	1	0	20	M	NI-HI	Fruct	F	Iso	NA	5	2	CX
Campos et al. (2015)	G.10a	7	Uric acid	mg/dL	NA	13	-0.05	0.34	-0.72	0.62	NA	NA	NA	NA	0	0	18	MF	OW/OB	Mix	B	AL	2.3	12	1	P
Lewis et al. (2013)	G.4c1;G.4c2	1	Fasting glucose	mg/dL	NA	13	7.2	2.16	2.97	11.43	NA	NA	NA	NA	0	0	10	MF	OW/OB	Mix	Mixed	Iso	0.7	6	1	CX
Maersk et al. (2012)*	G.10a	8	Uric acid	mg/dL	NA	11	0.68	0.33	0.03	1.33	NA	NA	NA	NA	1	0	18	MF	OW/OB	Mix	B	AL	1	24	2	P
Lewis et al. (2013)	G.6d1;G.6d2	2	Fasting triglycerides	mg/dL	NA	13	0	8.4	-16.4	16.46	NA	NA	NA	NA	0	0	10	MF	OW/OB	Mix	Mixed	Iso	0.7	6	1	CX
Hernandez-Cordero et al. (2014)	G.6c1;G.6c2	21	HDL cholesterol	mg/dL	NA	120	-1.9	0.3	-2.49	-1.31	NA	NA	NA	NA	0	0	20	F	OW/OB	Mix	B	AL	0.5	36	2	P
Huttunen et al. (1976)	G.10a	6	Uric acid	mg/dL	NA	40	0.67	0.25	0.19	1.15	NA	NA	NA	NA	0	0	16	MF	GP	Mix	Mixed	AL	NA	72	2	P
Lewis et al. (2013)	G.6b1;G.6b2	2	LDL cholesterol	mg/dL	NA	13	3.87	3.67	-3.32	11.06	NA	NA	NA	NA	0	2	10	MF	OW/OB	Mix	Mixed	Iso	0.7	6	1	CX
Umpleby et al. (2017)	G.2b	1	VAT	Not specified	No NAFLD	10	NA	NA	NA	NA	0.29	0.14	0.03	0.56	0	0	20	M	OW/No-NAFLD	Mix	Mixed	Iso	2.2	12	2	CX
Lewis et al. (2013)	G.6a1;G.6a2	2	Total cholesterol	mg/dL	NA	13	7.73	4.64	-1.36	16.83	NA	NA	NA	NA	0	2	10	MF	OW/OB	Mix	Mixed	Iso	0.7	6	1	CX
Saris et al. (2000)*	G.6c1;G.6c2	20	HDL cholesterol	mg/dL	NA	79	-1.93	1.24	-4.36	0.5	NA	NA	NA	NA	0	0	19	MF	OW/OB	Mix	Mixed	AL	0.9	24	1	P
Lowndes et al. (2014a)	G.1d	1	Body fat	%	NA	15	-0.8	1.68	-4.09	2.49	NA	NA	NA	NA	0	2	10	MF	OW/OB	Mix	B	Eu	0	10	2	P
Lowndes et al. (2014a)	G.6d1;G.6d2	3	Fasting triglycerides	mg/dL	NA	15	-9.9	19.55	-48.22	28.42	NA	NA	NA	NA	0	0	10	MF	OW/OB	Mix	B	Iso	0	10	2	P
Lowndes et al. (2014a)	G.6b1;G.6b2	3	LDL cholesterol	mg/dL	NA	15	-11.8	6.85	-25.22	1.62	NA	NA	NA	NA	0	2	10	MF	OW/OB	Mix	B	Iso	0	10	2	P
Lowndes et al. (2014a)	G.6a1;G.6a2	3	Total cholesterol	mg/dL	NA	15	-14.3	8.14	-30.26	1.66	NA	NA	NA	NA	0	2	10	MF	OW/OB	Mix	B	Iso	0	10	2	P
Umpleby et al. (2017)	G.2b	2	VAT	Not specified	NAFLD	7	NA	NA	NA	NA	-0.18	0.19	-0.55	0.19	0	0	20	M	OW/NAFLD	Mix	Mixed	Iso	2.1	12	2	CX
Campos et al. (2015)	G.2b	3	VAT	Not specified	NA	13	NA	NA	NA	NA	0.27	0.1	0.07	0.47	1	0	18	MF	OW/OB	Mix	B	AL	2.3	12	1	P
Maersk et al. (2012)*	G.2b	4	VAT	Not specified	NA	11	NA	NA	NA	NA	0.65	0.13	0.4	0.9	0	0	18	MF	OW/OB	Mix	B	AL	1	24	2	P
Lowndes et al. (2014a)	G.6c1;G.6c2	3	HDL cholesterol	mg/dL	NA	15	-3.3	3.44	-10.04	3.44	NA	NA	NA	NA	0	2	10	MF	OW/OB	Mix	B	Iso	0	10	2	P
Markey et al. (2016)	G.1b	5	BMI	kg/m^2	NA	50	0	0.28	-0.56	0.56	NA	NA	NA	NA	0	0	10	MF	Non-OB	Mix	Mixed	AL	0.1	8	1	CX
Markey et al. (2016)	G.1a	7	Body weight	kg	NA	50	0.1	0.96	-1.79	1.99	NA	NA	NA	NA	0	0	10	MF	Non-OB	Mix	Mixed	AL	NA	8	1	CX
Lowndes et al. (2014b)*	G.1c	4	Waist circumference	cm	NA	55	0.5	1.16	-1.77	2.77	NA	NA	NA	NA	0	0	22	MF	BMI <35	Mix	B	Eu	-4.1	10	2	P
Markey et al. (2016)	G.4c1;G.4c2	13	Fasting glucose	mg/dL	NA	50	-0.9	0.64	-2.16	0.36	NA	NA	NA	NA	0	2	10	MF	Non-OB	Mix	Mixed	AL	0.1	8	1	CX
Hernandez-Cordero et al. (2014)	G.1c	3	Waist circumference	cm	NA	120	-0.2	0.25	-0.7	0.3	NA	NA	NA	NA	0	2	20	F	OW/OB	Mix	B	AL	0.5	36	2	P
Markey et al. (2016)	G.6d1;G.6d2	20	Fasting triglycerides	mg/dL	NA	50	0.89	2.97	-4.93	6.7	NA	NA	NA	NA	0	0	10	MF	Non-OB	Mix	Mixed	AL	0.1	8	1	P
Markey et al. (2016)	G.6b1;G.6b2	15	LDL cholesterol	mg/dL	NA	50	0.39	1.82	-3.18	3.96	NA	NA	NA	NA	0	0	10	MF	Non-OB	Mix	Mixed	AL	0.1	8	1	CX
Lowndes et al. (2014a)	G.1c	2	Waist circumference	cm	NA	15	-0.5	2.5	-5.4	4.4	NA	NA	NA	NA	0	0	10	MF	OW/OB	Mix	B	Eu	0	10	2	P
Markey et al. (2016)	G.6a1;G.6a2	20	Total cholesterol	mg/dL	NA	50	0.39	2.17	-3.86	4.63	NA	NA	NA	NA	0	0	10	MF	Non-OB	Mix	Mixed	AL	0.1	8	1	CX
Majid et al. (2013)	G.4c1;G.4c2	12	Fasting glucose	mg/dL	NA	31	-4.68	1.06	-6.75	-2.61	NA	NA	NA	NA	0	0	8	M	GP	Mix	B	AL	NA	4	2	P
Majid et al. (2013)	G.6d1;G.6d2	19	Fasting triglycerides	mg/dL	NA	31	-17.7	5.51	-28.51	-6.89	NA	NA	NA	NA	0	0	8	M	GP	Mix	B	AL	NA	4	2	P
Majid et al. (2013)	G.6b1;G.6b2	14	LDL cholesterol	mg/dL	NA	31	-20.11	3.31	-26.6	-13.62	NA	NA	NA	NA	0	0	8	M	GP	Mix	B	AL	NA	4	2	P
Majid et al. (2013)	G.6a1;G.6a2	19	Total cholesterol	mg/dL	NA	31	-26.68	4.44	-35.39	-17.98	NA	NA	NA	NA	0	0	8	M	GP	Mix	B	AL	NA	4	2	P
Smith et al. (1996)	G.6c1;G.6c2	16	HDL cholesterol	mg/dL	NA	16	-3.87	2.63	-9.02	1.29	NA	NA	NA	NA	0	2	12	MF	H-TG	Mix	Mixed	AL	2.7	24	2	P
Gostner et al. (2005)	G.6d1;G.6d2	1	Fasting triglycerides	mg/dL	NA	19	-0.7	12.41	-25.03	23.63	NA	NA	NA	NA	0	0	6	MF	GP	Mix	F	Iso	0	4	1	CX
Gostner et al. (2005)	G.6b1;G.6b2	1	LDL cholesterol	mg/dL	NA	19	-13.3	6.12	-25.3	-1.3	NA	NA	NA	NA	1	0	6	MF	GP	Mix	F	Iso	0	4	1	CX
Gostner et al. (2005)	G.6a1;G.6a2	1	Total cholesterol	mg/dL	NA	19	-10	6.61	-22.96	2.96	NA	NA	NA	NA	0	2	6	MF	GP	Mix	F	Iso	0	4	1	CX
Werner et al. (1984)	G.6c1;G.6c2	23	HDL cholesterol	mg/dL	NA	12	-4.25	1.41	-7.02	-1.49	NA	NA	NA	NA	1	0	24	MF	Gallstones	Mix	Mixed	AL	1.4	6	2	CX
Ruyter et al. (2014)	G.1a	1	Body weight	kg	NA	238	0.97	0.28	0.42	1.52	NA	NA	NA	NA	0	0	6	MF	GP	Mix	B	AL	NA	72	1	P
Ruyter et al. (2014)	G.1c	1	Waist circumference	cm	NA	238	0.69	0.27	0.17	1.21	NA	NA	NA	NA	0	0	6	MF	GP	Mix	B	AL	1	72	1	P

## Sheet: Table B1 Appendix B Annex L
Citation	Arm_EFSA	Sugars dose [E%]	Source	Q1	Q2
Aeberli et al. (2013)	Fructose	8	Beverages	c	x
Aeberli et al. (2013)	Fructose	16	Beverages	i	i
Aeberli et al. (2013)	Glucose	16	Beverages	x	c
Aeberli et al. (2013)	Sucrose	16	Beverages	x	x
Angelopoulos et al. (2015)*	HFCS	18	Beverages	x	x
Angelopoulos et al. (2015)*	Sucrose	18	Beverages	x	x
Angelopoulos et al. (2015)*	Fructose	9	Beverages	x	i
Angelopoulos et al. (2015)*	Glucose	9	Beverages	x	c
Bantle et al. (2000)	Fructose	14	Mixed	x	i
Bantle et al. (2000)	Glucose	14	Mixed	x	c
Black et al. (2006)	Sucrose	10	Mixed	c	x
Black et al. (2006)	Sucrose	25	Mixed	i	x
Campos et al. (2015)	ASSD	0	Beverages	c	x
Campos et al. (2015)	SSSD	18	Beverages	i	x
Despland et al. (2017)	Starch	0	Mixed	c	x
Despland et al. (2017)	Honey	25	Mixed	x	x
Despland et al. (2017)	Glucose/fructose	25	Mixed	i	x
Ebbeling et al. (2012)	ASSD+water	0	Beverages	c	x
Ebbeling et al. (2012)	SSSD+SSFD+TFJ	17	Beverages	i	x
Gostner et al. (2005)	Isomalt	0	Foods	c	x
Gostner et al. (2005)	Isomalt	0	Foods	c	x
Gostner et al. (2005)	Sucrose	6	Foods	i	x
Gostner et al. (2005)	Sucrose	6	Foods	i	x
Groen et al. (1966)	Run-in
Groen et al. (1966)	Starch	0	Mixed	c	x
Groen et al. (1966)	Sucrose	30	Mixed	i	x
Hallfrisch et al. (1983)a*	Starch	0	Foods	c	x
Hallfrisch et al. (1983)a*	Fructose	7.5	Foods	x	x
Hallfrisch et al. (1983)a*	Fructose	15	Foods	i	x
Hernández-Cordero et al. (2014)	Water	0	Beverages	c	x
Hernández-Cordero et al. (2014)	SSBs	20	Beverages	i	x
Hollis et al. (2009)	Grape juice	18	Beverages	x	x
Hollis et al. (2009)	Grape drink	18	Beverages	i	x
Hollis et al. (2009)	No beverage	0	Beverages	c	x
Huttunen et al. (1976)	Xylitol	0	Mixed	c	x
Huttunen et al. (1976)	Sucrose	16	Mixed	i	x
Huttunen et al. (1976)	Fructose	14	Mixed	x	x
Israel et al. (1983)*	Sucrose	2	Foods	c	x
Israel et al. (1983)*	Sucrose	15	Foods	x	x
Israel et al. (1983)*	Sucrose	30	Foods	i	x
Jin et al. (2014)	Fructose	20	Beverages	x	i
Jin et al. (2014)	Glucose	20	Beverages	x	c
Johnston et al. (2013)	Fructose	25	Beverages	x	i
Johnston et al. (2013)	Glucose	25	Beverages	x	c
Koh et al. (1988)	Fructose	15	Mixed	x	i
Koh et al. (1988)	Glucose	15	Mixed	x	c
Lewis et al. (2013)	Sucrose	5	Mixed	c	x
Lewis et al. (2013)	Sucrose	15	Mixed	i	x
Lowndes et al. (2014a)	HFCS	10	Beverages	x	x
Lowndes et al. (2014a)	HFCS	20	Beverages	x	x
Lowndes et al. (2014a)	Sucrose	10	Beverages	c	x
Lowndes et al. (2014a)	Sucrose	20	Beverages	i	x
Lowndes et al. (2014b)*	Sucrose	8	Beverages	c	x
Lowndes et al. (2014b)*	HFCS	8	Beverages	x	x
Lowndes et al. (2014b)*	Sucrose	18	Beverages	x	x
Lowndes et al. (2014b)*	HFCS	18	Beverages	x	x
Lowndes et al. (2014b)*	HFCS	30	Beverages	x	x
Lowndes et al. (2014b)*	Sucrose	30	Beverages	i	x
Lowndes et al. (2015)	HFCS	18	Beverages	x	x
Lowndes et al. (2015)	Fructose	9	Beverages	x	i
Lowndes et al. (2015)	Glucose	9	Beverages	x	c
Lowndes et al. (2015)	Sucrose	18	Beverages	i	x
Lowndes et al. (2015)	Control milk	0	Beverages	c	x
Maersk et al. (2012)*	SSSD	18	Beverages	i	x
Maersk et al. (2012)*	Water	0	Beverages	x	x
Maersk et al. (2012)*	ASSD	0	Beverages	c	x
Majid et al. (2013)	Honey	8	Beverages	i	x
Majid et al. (2013)	No beverage	0	Beverages	c	x
Mark et al. (2014)	Fructose	14	Beverages	x	i
Mark et al. (2014)	Glucose	16	Beverages	x	c
Markey et al. (2016)	NMES	16	Mixed	i	x
Markey et al. (2016)	NMES	6	Mixed	c	x
Moser et al. (1986)	Sucrose	43	Foods	i	x
Moser et al. (1986)	Starch	0	Foods	c	x
Raben et al. (2002)*	Sucrose	23	Mixed	i	x
Raben et al. (2002)*	Artificial sweeteners	0	Mixed	c	x
Reiser et al. (1989)*	Sucrose	20	Foods	i	x
Reiser et al. (1989)*	Starch	0	Foods	c	x
Reiser et al. (1979)*	Sucrose	30	Foods	i	x
Reiser et al. (1979)*	Starch	0	Foods	c	x
Ruyter et al. (2014)	SSSD	6	Beverages	i	x
Ruyter et al. (2014)	ASSD	0	Beverages	c	x
Saris et al. (2000)*	High simple CHO	38	Mixed	i	x
Saris et al. (2000)*	High complex CHO	19	Mixed	c	x
Saris et al. (2000)*	Control	22.3	Mixed	x	x
Schwarz et al. (2015)	Starch	0	Beverages	c	x
Schwarz et al. (2015)	Fructose	20	Beverages	i	x
Smith et al. (1996)	Sucrose	12	Mixed	i	x
Smith et al. (1996)	Sugar-free diet	0	Mixed	c	x
Stanhope et al. (2009)*	Glucose	25	Beverages	x	c
Stanhope et al. (2009)*	Fructose	25	Beverages	x	i
Swanson et al. (1992)	Starch	0	Mixed	c	x
Swanson et al. (1992)	Fructose	16.6	Mixed	i	x
Szanto and Yudkin (1969)	Sucrose	54	Mixed	i	x
Szanto and Yudkin (1969)	Starch	0	Mixed	c	x
Thompson et al. (1978)	Sucrose	45	Beverages	c	x
Thompson et al. (1978)	Sucrose	65	Beverages	i	x
Thompson et al. (1978)	Corn syrup	45	Beverages	x	x
Thompson et al. (1978)	Corn syrup	65	Beverages	x	x
Umpleby et al. (2017)	NMES	26	Mixed	i	x
Umpleby et al. (2017)	NMES	6	Mixed	c	x
Umpleby et al. (2017)	NMES	26	Mixed	i	x
Umpleby et al. (2017)	NMES	6	Mixed	c	x
Umpleby et al. (2017)	NR	NR	NR	NR	NR
Umpleby et al. (2017)	NR	NR	NR	NR	NR
Werner et al. (1984)	Artificial sweeteners	0	Mixed	c	x
Werner et al. (1984)	Sucrose	24	Mixed	i	x

## Sheet: Exposure estimates
rIndex	Citation	Source	Group ID	Sub-group 1	UID	Measure, Reported	Saccharide	Food Form	Dietary Portion	Food description	Time	Time Unit	n	Statistic	Unit	Value	SE	SD	Group-wise E intake	E intake (if imputation were required)	E intake used for calculations	SD_actualTEI	Q1	Audit AS, %E	SE, %E	SD, %E	EFSA AS, %E	Match	Difference	Discrepancy_Reason_Binned	Discrepancy reasoning notes	Notes
52	Aeberli et al. (2013)	Methods	MF	NA	Aeberli et al. (2013), MF, 3	Added fructose	Fructose	Beverage	Partial		3	weeks	8	Absolute value	g/d	40	NA	NA	1830	2200	1830	766	c	8.74317			8	FALSE	0.743169	Planned vs. Actual	EFSA: planned, Audit: Actual
53	Aeberli et al. (2013)	Methods	HF	NA	Aeberli et al. (2013), HF, 3	Added fructose	Fructose	Beverage	Partial		3	weeks	9	Absolute value	g/d	80	NA	NA	2338	2200	2338	335	i	13.6869			16	FALSE	-2.31309	Planned vs. Actual	EFSA: planned, Audit: Actual
10	Black et al. (2006)	Table 4	10% sucrose	NA	Black et al. (2006), 10% sucrose, 6	Sucrose	Sucrose	Mixed	Total		6	weeks	13	Mean	g/d	79.4675	0.158935		3178.7	NR	3178.7	172.35	c	10	0.02	0.576888	10	TRUE	0	Match
16	Black et al. (2006)	Table 4	25% sucrose	NA	Black et al. (2006), 25% sucrose, 6	Sucrose	Sucrose	Mixed	Total		6	weeks	13	Mean	g/d	198.669	0.158935		3178.7	NR	3178.7	172.35	i	25	0.02	0.576888	25	TRUE	-3.55271e-15	Match
21	Campos et al. (2015)	Table 2	ASB	NA	Campos et al. (2015), ASB, 16	Sugars from SSB	NA	Beverage	Total		16	weeks	14	Mean	g/d	0	0		1621.7	2000	1621.7	164.7	c	0	0	0	0	TRUE	0	Match		Use wk 16
45	Campos et al. (2015)	Table 2	CTRL (SSB)	NA	Campos et al. (2015), CTRL (SSB), 16	Sugars from SSB	NA	Beverage	Total		16	weeks	13	Mean	g/d	86.8	8.8		2285.4	2000	2285.4	190.1	i	15.1921	1.54021		18	FALSE	-2.80791	Unclear	Unclear, using planned intakes is still slightly less than 18 (divide week 4 sugars from SSB by total energy, getting ~17.3)	Use wk 16
6	Despland et al. (2017)	Estimated	CTRL	NA	Despland et al. (2017), CTRL, 7	Free sugar	NA	Mixed	Partial	Not listed in report	7	days	8	Absolute value	kcal/d	110	NA	NA	2200	2200	2200	NR	c	5			0	FALSE	5	EFSA inaccurate assessment of AS intake		Don't actually know if there are zero free sugars
15	Despland et al. (2017)	Methods	FG	NA	Despland et al. (2017), FG, 7	Sugar	Fructose -Glucose mixture	Mixed	Partial	F:G in ratio of 61.2:38.8	7	days	8	Absolute value	kcal/d	550	NA	NA	2200	2200	2200	NR	i	25			25	TRUE	0	Match		Energy calculated per participant
10	Ebbeling et al. (2012)	Table 2	Control	NA	Ebbeling et al. (2012), Control, 1	Sugar-sweetened beverages	Not specified	Beverage	Total		1	years	107	Mean	kcal/d	134	NA	159	1720	2000	1720	420	i	7.7907	0.893669	9.24419	17	FALSE	-9.2093	Unclear	Unclear. I cannot understand where they got 17% from - no potential calculation yields even close to 17%. I even reviewed the study protocol to see if they hypothesized that the intervention would lower SSB intake by 17%E but there was nothing.	Use yr 1, the intervention
9	Ebbeling et al. (2012)	Table 2	Experimental	NA	Ebbeling et al. (2012), Experimental, 1	Sugar-sweetened beverages	Not specified	Beverage	Total		1	years	110	Mean	kcal/d	29	NA	58	1513	2000	1513	509	c	1.91672	0.321516	3.37209	0	FALSE	1.91672	Unclear	Unclear. I cannot understand where they got 17% from - no potential calculation yields even close to 17%. I even reviewed the study protocol to see if they hypothesized that the intervention would lower SSB intake by 17%E but there was nothing.	Use yr 1, the intervention
17	Gostner et al. (2005)	Methods	Isomalt	NA	Gostner et al. (2005), Isomalt, 4	Isomalt	Isomalt	Food	Partial	Sweet foods	4	weeks	19	Absolute value	g/d	30	NA	NA	2323.33	(not entered)	2323.33	104.178	c	0			0	TRUE	0	Match
18	Gostner et al. (2005)	Methods	Sucrose	NA	Gostner et al. (2005), Sucrose, 4	Sucrose	Sucrose	Food	Partial	Sweet foods	4	weeks	19	Absolute value	g/d	30	NA	NA	2371.13	(not entered)	2371.13	104.18	i	5.06087			6	FALSE	-0.939128	Planned vs. Actual	EFSA: Planned, Audit: Actual
14	Groen et al. (1966)	Estimated	Sucrose	NA	Groen et al. (1966), Sucrose, 5	Added sugar	Sucrose	Food	Partial	100 g sucrose, 50 g jam or marmalade, 30g sweet candy	5	weeks	15	Absolute value	g/d	180	NR	NR	1990	(not entered)	1990	NR	i	36.1809			30	FALSE	6.1809	EFSA inaccurate assessment of AS intake	EFSA's is potentially inaccurate. Subjects received 100g sucrose, 50g jam/marmalade, 30g sweet candy. EFSA number might ignore sweet candy, which results in 150g*4/2000 = 30%.	This is an assumption that the amount of sweets is in a 1:1 relation to the amount of free sugar, and that the minimum used is represented as the actual value.
15	Groen et al. (1966)	Estimated	Bread	NA	Groen et al. (1966), Bread, 5	Added sugar	Sucrose	Food	Partial	Sucrose withheld	5	weeks	15	Absolute value	g/d	0	0	0	1958	(not entered)	1958	NR	c	0			0	TRUE	0	Match
5	Hallfrisch et al. (1983a)*	Table 1	0% diet	NA	Hallfrisch et al. (1983a)*, 0% diet, 5	Fructose	Fructose	Food	Partial	43% of calories from carbs, of which was 0, 7.5, 15% added starch/fructose. Unclear what the rest is other from "natural and refined" foods.	5	weeks	12	Absolute value	g/d	0	NA	NA	2700	2200	2700	NA	c	0			0	TRUE	0	Match		%E off if calculated using what's in Table 1
17	Hallfrisch et al. (1983a)*	Table 1	15% diet	NA	Hallfrisch et al. (1983a)*, 15% diet, 5	Fructose	Fructose	Food	Partial	43% of calories from carbs, of which was 0, 7.5, 15% added starch/fructose. Unclear what the rest is other from "natural and refined" foods.	5	weeks	12	Absolute value	g/d	100	NA	NA	2700	2200	2700	NA	i	14.8148			15	FALSE	-0.185185	Rounding		%E off if calculated using what's in Table 1
8	Hernandez-Cordero et al. (2014)	Table 3	WEP	NA	Hernandez-Cordero et al. (2014), WEP, 9	Beverages with sugar	Not specified	Beverage	Total		9	months	120	Mean	g/d	38.2525	1.0725	11.7486	1430	1800	1430	120.499	c	10.7	0.3		0	FALSE	10.7	EFSA inaccurate assessment of AS intake	EFSA did not include total energy intake from SSB, only that of the treatment.
16	Hernandez-Cordero et al. (2014)	Table 3	EP	NA	Hernandez-Cordero et al. (2014), EP, 9	Beverages with sugar	Not specified	Beverage	Total		9	months	120	Mean	g/d	71.6513	1.485	16.2674	1485	1800	1485	120.499	i	19.3	0.4		20	FALSE	-0.7	Rounding	Rounding error
30	Hollis et al. (2009)	Estimated from Table 1 and 3	SGD	NA	Hollis et al. (2009), SGD, 12	Sugar	Sucrose	Beverage	Partial	52% Fructose, 48% glucose	12	weeks	26	Absolute value	g/d	82	NA	NA	1942.16	2000	1942.16	619.503	i	16.8884	0	0	18	FALSE	-1.11159	Planned vs. Actual	Unclear, but probably a planned vs. actual discrepancy. g/d amount is correct, but %E off. %E correct if assuming 1822kcal/d. EFSA might have assumed a 2000kcal diet, in which %E is 17.5 and rounds to 18
40	Hollis et al. (2009)	Estimated (add on, not in paper)	NTG	NA	Hollis et al. (2009), NTG, 12	Sugar	Sucrose	Beverage	Partial		12	weeks	26	Absolute value	g/d	0	NA	NA	1844.65	2000	1844.65	736.377	c	0	0	0	0	TRUE	0	Match
13	Israel et al. (1983)*	Methods	2% patty	NA	Israel et al. (1983)*, 2% patty, 6	Sucrose	Sucrose	Mixed	Total		6	weeks	24	Absolute value	g/d	34.75	NA	NA	2780	2000	2780	0	c	5	0	0	2	FALSE	3	Planned vs. Actual	In the methods, authors state the actual intake of sucrose to be 3% higher across all groups
15	Israel et al. (1983)*	Methods	30% patty	NA	Israel et al. (1983)*, 30% patty, 6	Sucrose	Sucrose	Mixed	Total		6	weeks	24	Absolute value	g/d	229.35	NA	NA	2780	2000	2780	0	i	33	0	0	30	FALSE	3	Planned vs. Actual	In the methods, authors state the actual intake of sucrose to be 3% higher across all groups
5	Lewis et al. (2013)	Table 2	5% sucrose	NA	Lewis et al. (2013), 5% sucrose, 6	Sucrose	Sucrose	Mixed	Total		6	weeks	13	Mean	g/d	35.607	0.205425		2739	2000	2739	425.455	c	5.2	0.03	0.108167	5	FALSE	0.2	Planned vs. Actual	EFSA: planned, Audit: Actual
12	Lewis et al. (2013)	Table 2	15% sucrose	NA	Lewis et al. (2013), 15% sucrose, 6	Sucrose	Sucrose	Mixed	Total		6	weeks	13	Mean	g/d	101.134	0.67875		2715	2000	2715	353.344	i	14.9	0.1	0.360555	15	FALSE	-0.1	Planned vs. Actual	EFSA: planned, Audit: Actual
47	Lowndes et al. (2014a)	Methods	Suc 10%	NA	Lowndes et al. (2014a), Suc 10%, 10	Added sugar	Sucrose	Beverage	Total	Assumes all added sugars come from the beverage, given description of the exchanges	10	weeks	13	Absolute value	g/d	74.25			2970	2000	2970	1786	c	10	0	0	10	TRUE	0	Match
48	Lowndes et al. (2014a)	Methods	Suc 20%	NA	Lowndes et al. (2014a), Suc 20%, 10	Added sugar	Sucrose	Beverage	Total	Assumes all added sugars come from the beverage, given description of the exchanges	10	weeks	13	Absolute value	g/d	116.4			2328	2000	2328	686	i	20	0	0	20	TRUE	0	Match
12	Lowndes et al. (2014b)*	Table 2	8% Sucrose	NA	Lowndes et al. (2014b)*, 8% Sucrose, 10	Added sugar	Sucrose	Mixed	Total	Assumes added sugars from beverage are a min. amount of added sugars	10	weeks	58	Mean	g/d	91		40.5	2230.9	(not entered)	2230.9	668.7	c	16.3163		7.26164	8	FALSE	8.31628	EFSA inaccurate assessment of AS intake	EFSA ignored total added sugars, only assessing that of the beverage
72	Lowndes et al. (2014b)*	Table 2	30% Sucrose	NA	Lowndes et al. (2014b)*, 30% Sucrose, 10	Added sugar	Sucrose	Mixed	Total	Assumes added sugars from beverage are a min. amount of added sugars	10	weeks	53	Mean	g/d	207.6		66	2743.6	(not entered)	2743.6	840.5	i	30.2668		9.62239	30	FALSE	0.266803	EFSA inaccurate assessment of AS intake	EFSA ignored total added sugars, only assessing that of the beverage
48	Lowndes et al. (2015)	Table 3	Sucrose 18%	NA	Lowndes et al. (2015), Sucrose 18%, 10	Added sugar	Sucrose	Mixed	Total		10	weeks	33	Mean	g/d	132		44.4	2492	2000	2492	835.3	i	21.1878		7.12681	18	FALSE	3.1878	EFSA inaccurate assessment of AS intake	EFSA ignored total added sugars, only assessing that of the beverage
60	Lowndes et al. (2015)	Table 3	Control milk	NA	Lowndes et al. (2015), Control milk, 10	Added sugar	NA	Mixed	Total		10	weeks	31	Mean	g/d	54.8		44.4	2229.1	2000	2229.1	637.3	c	9.83357		7.96734	0	FALSE	9.83357	EFSA inaccurate assessment of AS intake	EFSA ignored total added sugars, only assessing that of the beverage
5	Maersk et al. (2012)*	Table 1	Sucrose-sweetened regular cola	NA	Maersk et al. (2012)*, Sucrose-sweetened regular cola, 6	Sucrose	Sucrose	Beverage	Partial		6	months	10	Absolute value	g/d	106	NA	NA	2000	2000	2000	0	i	21.2	0	0	18	FALSE	3.2	Unclear	Unclear. g/d matches, but % E does not. EFSA would need to have used 106*4/.18= 2355.56 kcal/d for 18% to make sense.	Assuming carbs are added sugars
15	Maersk et al. (2012)*	Table 1	Aspartame-sweetened diet cola	NA	Maersk et al. (2012)*, Aspartame-sweetened diet cola, 6	Sucrose	Sucrose	Beverage	Partial		6	months	13	Absolute value	g/d	0	NA	NA	2000	2000	2000	0	c	0	0	0	0	TRUE	0	Match
1	Majid et al. (2013)	Methods	Cases	NA	Majid et al. (2013), Cases, 4	Honey	NA	Beverage	Partial		4	weeks	35	Absolute value	g/d	70	NA	NA	2000	2000	2000	0	i	14	0	0	8	FALSE	6	Unclear	Unclear. EFSA recorded the wrong g amount (46 g/d), but even that does not add up to 8%.Even so, EFSA would need to estimate 46*4/.08 = 2300 kcald/d for 8% to make sense.
2	Majid et al. (2013)	Methods	Controls	NA	Majid et al. (2013), Controls, 4	Honey	NA	Beverage	Partial		4	weeks	35	Absolute value	g/d	0	NA	NA	2000	2000	2000	0	c	0	0	0	0	TRUE	0	Match
14	Markey et al. (2016)	Table 3	Regular	NA	Markey et al. (2016), Regular, 7	NMES	NA	Mixed	Total		7	weeks	45	Mean	g/d	100.913			2049	1835	2049	529	i	19.7		5.6	16	FALSE	3.7	Planned vs. Actual	EFSA: planned, Audit: Actual. Planned intakes could match if rounding down.
28	Markey et al. (2016)	Table 3	Reformulated	NA	Markey et al. (2016), Reformulated, 7	NMES	NA	Mixed	Total	Commercially available sugar-reduced formulations of processed foods	7	weeks	45	Mean	g/d	39.1553			1887	1660	1887	546	c	8.3		4.7	6	FALSE	2.3	Planned vs. Actual	EFSA: planned, Audit: Actual. Planned intakes could match if rounding down.
5	Moser et al. (1986)	Methods	Sucrose	NA	Moser et al. (1986), Sucrose, 4	Sucrose	Sucrose	Food	Partial	Patty containing 86% of energy. Remaining 14% from canned fruits/vegetables (probably free sugars in the canned fruits). Treatment still comprised most of the free sugars	4	weeks	12	Absolute value	g/d	203.49	NA	NA	1900	1900	1900	0	i	42.84			43	FALSE	-0.16	Rounding	Rounding
11	Moser et al. (1986)	Methods	Starch	NA	Moser et al. (1986), Starch, 4	Sucrose	Sucrose	Food	Partial	Patty containing 86% of energy. Remaining 14% from canned fruits/vegetables (probably free sugars in the canned fruits). Treatment still comprised most of the free sugars	4	weeks	12	Absolute value	g/d	0	NA	NA	1900	1900	1900	0	c	0			0	TRUE	0	Match
9	Raben et al. (2002)*	Table 2	Sucrose	NA	Raben et al. (2002)*, Sucrose, 10	Sucrose	Sucrose	Mixed	Partial	In the sucrose group,_x0002_70% of the sucrose came from drinks and 30% came from solid foods. About 80% by wt of the supplements were beverages and 20% by wt were solid foods	10	weeks	21	Mean	g/d	151	3		2737.09	(not entered)	2737.09	13.7477	i	22.0672	0.438421	2.0091	23	FALSE	-0.932798	Unclear	Unclear.	Table 2 has %E of the supplement, not of total energy in the day. This database shows % of total energy
19	Raben et al. (2002)*	Table 2	Sweetener	NA	Raben et al. (2002)*, Sweetener, 10	Sucrose	Sucrose	Mixed	Partial		10	weeks	20	Mean	g/d	0	0		2068.83	(not entered)	2068.83	73.3212	c	0	0	0	0	TRUE	0	Match		Table 2 has %E of the supplement, not of total energy in the day. This database shows % of total energy
13	Reiser et al. (1979)*	Methods	Sucrose	NA	Reiser et al. (1979)*, Sucrose, 6	Sucrose in patty	Sucrose	Food	Partial	Pineapple juice and salad dressings may be the only sources of free sugars unnaccounted for. It seems like the treatment comprised most of it.	6	weeks	19	Mean	g/d	210	NA	NA	2737	2000	2737	0	i	30.6905	0	0	30	FALSE	0.690537	Rounding	Rounding, 30.69 is the actual intake, which is nearly the same.	Values per 70kg BW
15	Reiser et al. (1979)*	Methods	Starch	NA	Reiser et al. (1979)*, Starch, 6	Sucrose in patty	Sucrose	Food	Partial	Pineapple juice and salad dressings may be the only sources of free sugars unnaccounted for. It seems like the treatment comprised most of it.	6	weeks	19	Mean	g/d	0	NA	NA	2737	2000	2737	0	c	0	0	0	0	TRUE	0	Match		Values per 70kg BW
4	Reiser et al. (1989)*	Table 1	Starch	NA	Reiser et al. (1989)*, Starch, 5	Added fructose	Fructose	Food	Partial	carbs provide 51% energy, 20% of that came from either added starch or added fructose. What's the other 31% from "natural and refined" foods?	5	weeks	21	Absolute value	g/d	0	NA	NA	3240	2200	3240	0	c	0	0	0	0	TRUE	0	Match
10	Reiser et al. (1989)*	Table 1	Fructose	NA	Reiser et al. (1989)*, Fructose, 5	Added fructose	Fructose	Food	Partial	carbs provide 51% energy, 20% of that came from either added starch or added fructose. What's the other 31% "natural and refined" foods?	5	weeks	21	Absolute value	g/d	167	NA	NA	3240	2200	3240	0	i	20.6173	0	0	20	FALSE	0.617284	Rounding
1	Ruyter et al. (2014)	Methods, total energy assumed	Sugar-containing	NA	Ruyter et al. (2014), Sugar-containing, 18	Sucrose	Sucrose	Beverage	Partial		18	months	322	Absolute value	g/d	26	NA	NA	2000	2000	2000	NA	i	5.2	0	0	6	FALSE	-0.8	Rounding	Rounding. Energy not reported. If assuming 2000kcal/d, value is very close to EFSAs estimate.
2	Ruyter et al. (2014)	Methods, total energy assumed	Sugar-free	NA	Ruyter et al. (2014), Sugar-free, 18	Sucrose	Sucrose	Beverage	Partial		18	months	319	Absolute value	g/d	0	NA	NA	2000	2000	2000	NA	c	0	0	0	0	TRUE	0	Match
7	Schwarz et al. (2015)	Estimated, Methods	Complex carbohydrate	NA	Schwarz et al. (2015), Complex carbohydrate, 18	Sucrose	Sucrose	Beverage	Total	5% of total calories as fructose in the form of fruit and sucrose baked into muffins and cookies. Splitting this evenly.	18	days	8	Absolute value	g/d	NA	NA	NA	2200	2200	2200	#N/A	c	2.5			0	FALSE	2.5	EFSA inaccurate assessment of AS intake	Audit adjusts for the amount of sucrose, estimated to be 2.5% assuming 5% of fructose from fruit and sucrose are split evenly
12	Schwarz et al. (2015)	Methods	High fructose	NA	Schwarz et al. (2015), High fructose, 18	Fructose	Fructose	Beverage	Total	Specially formulated fructose-containing beverage	18	days	8	Absolute value	g/d	NA	NA	NA	2200	2200	2200	#N/A	i	25			20	FALSE	5	EFSA inaccurate assessment of AS intake	Methods state 20-25%, Figure 1 states 25%. EFSA used the lower end of the range.
20	Smith et al. (1996)	Figure 1	Control group	NA	Smith et al. (1996), Control group, 6	Extrinsic sucrose	Sucrose	Mixed	Total		6	months	22	Mean	g/d	52.3		NA	2222.7	(not entered)	2222.7	717	i	9.41198	0	0	12	FALSE	-2.58802	EFSA inaccurate assessment of AS intake	EFSA uses total sucrose (11.88%, rounds to 12) when added sucrose was available
21	Smith et al. (1996)	Figure 1	Study diet	NA	Smith et al. (1996), Study diet, 6	Extrinsic sucrose	Sucrose	Mixed	Total		6	months	22	Mean	g/d	7.7		NA	2007.6	(not entered)	2007.6	717	c	1.53417	0	0	0	FALSE	1.53417	EFSA inaccurate assessment of AS intake	EFSA uses total sucrose (3.59%, which EFSA reported as 0%) when added sucrose was available.
34	Swanson et al. (1992)	Estimate, methods and Table 1	Fructose diet	NA	Swanson et al. (1992), Fructose diet, 28	Crystalline fructose	Fructose	Mixed	Total	"Of the fructose present in the high-fructrose diet, 83% was crystalline fructose, which was incorporated into baked goods and was used to sweetend beverages and breakfast cereals. The remaining 17% of fructose occurred naturally in fruits and vegetables or was present in brand-name products used in the diet.	28	days	14	Mean	g/d	73.04	NA	NA	2032	2100	2032	NA	i	14.1277	0	0	16.6	FALSE	-2.47234	Planned vs. Actual	EFSA uses planned intake (we estimate at 16.05), Audit uses actual
36	Swanson et al. (1992)	Estimate, methods and Table 1	Starch diet	NA	Swanson et al. (1992), Starch diet, 28	Crystalline fructose	Fructose	Mixed	Total	Assuming no fructose was added	28	days	14	Absolute value	g/d	0	NA	NA	2007	2100	2007	NA	c	0	0	0	0	TRUE	0	Match
12	Szanto and Yudkin (1969)	Table 3	Sucrose	NA	Szanto and Yudkin (1969), Sucrose, 14	Sucrose	Sucrose	Mixed	Total		14	days	19	Mean	g/d	438	NA	NA	3350	2200	3350	NA	i	52.2985	0	0	54	FALSE	-1.70149	Unclear	Unclear. EFSAs values are not in the manuscript, nor do they make sense given the numbers in the tables and the fact EFSA correctly reported the sucrose/d (438 g/d).	Assuming this is actual intake given a mean
14	Szanto and Yudkin (1969)	Table 3	Starch	NA	Szanto and Yudkin (1969), Starch, 14	Sucrose	Sucrose	Mixed	Total		14	days	19	Mean	g/d	10	NA	NA	3370	2200	3370	NA	c	1.18694	0	0	0	FALSE	1.18694	Unclear	Unclear. EFSAs values are not in the manuscript, nor do they make sense given the numbers in the tables.	Assuming this is actual intake given a mean
13	Thompson et al. (1978)	Table 1, methods	Diet A	NA	Thompson et al. (1978), Diet A, 10	Carbohydrates	Sucrose	Beverage	Total		10	days	8	Absolute value	g/d	225	NA	NA	2000	2000	2000	0	c	45	0	0	45	TRUE	0	Match
14	Thompson et al. (1978)	Table 1, methods	Diet B	NA	Thompson et al. (1978), Diet B, 10	Carbohydrates	Sucrose	Beverage	Total		10	days	8	Absolute value	g/d	325	NA	NA	2000	2000	2000	0	i	65	0	0	65	TRUE	0	Match
5	Umpleby et al. (2017)	Table S1	High sugar, NAFLD	NAFLD	Umpleby et al. (2017), High sugar, NAFLD, 12	NMES	NMES	Mixed	Total		12	weeks	11	Mean	g/d	152	13		2533.4	2200	2533.4	43.1161	i	23.9994	2.05258		26	FALSE	-2.00063	EFSA inaccurate assessment of AS intake	EFSA states using the NAFLD group but use the high sugar value from controls (26, instead of 25).
12	Umpleby et al. (2017)	Table S1	Low sugar, NAFLD	NAFLD	Umpleby et al. (2017), Low sugar, NAFLD, 12	NMES	NMES	Mixed	Total		12	weeks	11	Mean	g/d	31	2		2294.4	2200	2294.4	6.63325	c	5.40446	0.348675		6	FALSE	-0.595537	Rounding
2	Werner et al. (1984)	Table 1	Low sugar	NA	Werner et al. (1984), Low sugar, 6	Refined sugar	Sucrose	Mixed	Total		6	weeks	12	Mean	g/d	15.7	2.4		1512.87	2000	1512.87	109.94	c	4.15105	0.634556	2.19816	0	FALSE	4.15105	Planned vs. Actual	EFSA: planned, Audit: Actual
7	Werner et al. (1984)	Table 1	High sugar	NA	Werner et al. (1984), High sugar, 6	Refined sugar	Sucrose	Mixed	Total	Subjects asked to consumed 1-2 SSBs containing 29-39 g and add sugar to foods. Can estimate % liquid by assuming an average of SSB intake as a proportion of total refined sugar	6	weeks	12	Mean	g/d	111.5	9.5		1883.32	2000	1883.32	107.55	i	23.6816	2.51178	8.70107	24	FALSE	-0.318416	Rounding	Rounding

## Sheet: Exposure estimate variable map
Header	Description
rIndex
Citation	Author and year of publication, for matching to other tables
Source	The source that data were taken from in the table for estimates of free/added sugars intake
Group ID	A label for the treatment arm of interest
Sub-group 1	If relevant, a label for the subgroup of interest
UID	A unique identifier for each row
Measure, Reported	The name of the exposure, as reported in the publication
Saccharide	If possible to ascertain, they type of saccharide described by the authors
Food Form	Whether the manipulated exposure was provided as a beverage, food, or mixed format. Even if total free sugars was available (which would inherently be a mixed format), this column only pertains to the element of the diet that was manipulated.
Dietary Portion	Whether the estimate used represents exposure to free/added sugars from all sources (total) or some sources (partial)
Food description	A short description of the exposure, mostly used for internal purposes, and not exhaustively entered.
Time	The timepoint at which the exposure was measured. For some studies, this simply represents the timepoint of interest, as not all studies actually reported exposure for each timepoint.
Time Unit	Unit of measure for the "Time" column
n	Sample size for the treatment arm
Statistic	Type of number that is represented in the "Value" column
Unit	Unit of measure for the "Value" column
Value	The amount of added/free sugars consumed, as pertains to the "Measure, Reported" column.
SE	Standard error for the "Value" column
SD	Standard deviation for the "Value" column
Group-wise E intake	The energy intake, if available, of the "Group ID"
E intake (if imputation were required)	A reference value for number to use for imputation (were it to be required) for energy intake. Notably, imputation was not always required, thus this was not entered exhaustively
E intake used for calculations	The actual number for energy intake used to calculate exposure to free sugars on a %E basis
SD_actualTEI	Standard error for energy intake
Q1	A copy of the column provided in sheet "Table B1 Appendix B Annex L" to indicate which group was considered the treatment and comparator group by EFSA
Audit AS, %E	The number used for exposure to added/free sugars in the present report
SE, %E	Standard error for "AS, %E"
SD, %E	Standard deviation for "AS, %E"
EFSA AS, %E	The number used by EFSA. In their report, they use the terminology "Sugars dose [E%]", which represents the difference in exposure between treatment arms. This will be set to 0 for many comparator arms given EFSA did not report the actual exposure to free/added sugars over all studies.
Match	A boolean indicating if "Audit AS, %E" matches "EFSA AS, %E"
Difference	The difference in estimates between the present analysis and EFSA report
Discrepancy_Reason_Binned	A categorical label for the reason why the "Difference" is not zero.
Discrepancy reasoning notes	Additional description for the Discrepancy category
Notes	Miscellaneous notes, not filled exhaustively per study.
